# Supplementary material for: CDK2 regulates the NRF1/Ehmt1 axis during meiotic prophase I
Source: J Cell Biol. 2019 Jul 26;218(9):2896–918. doi: 10.1083/jcb.201903125 (PMC6719441; doi:10.1083/jcb.201903125)
Supplement: Tables S1-S12 (ZIP) [file JCB_201903125_TableS1-S12.zip]

Archive with 12 entries (12 files):
- JCB_201903125_TableS1.xlsx
- JCB_201903125_TableS10.xlsx
- JCB_201903125_TableS11.xlsx
- JCB_201903125_TableS12.xlsx
- JCB_201903125_TableS2.xlsx
- JCB_201903125_TableS3.xlsx
- JCB_201903125_TableS4.xlsx
- JCB_201903125_TableS5.xlsx
- JCB_201903125_TableS6.xlsx
- JCB_201903125_TableS7.xlsx
- JCB_201903125_TableS8.xlsx
- JCB_201903125_TableS9.xlsx
