# Supplementary material for: CDK2 regulates the NRF1/Ehmt1 axis during meiotic prophase I
Source: J Cell Biol. 2019 Jul 26;218(9):2896–918. doi: 10.1083/jcb.201903125 (PMC6719441; doi:10.1083/jcb.201903125)
Supplement: Tables S1-S12 (ZIP) [file JCB_201903125_TableS1-S12.zip › JCB_201903125_TableS1.xlsx]

## Sheet: Table S1
Table S1: CDK2 peaks
seqnames	start	end	annotation	transcriptId	distanceToTSS	ENSEMBL	SYMBOL	GENENAME	annotation2	Promoter associated and overlapping with Nrf1?
chr1	35171831	35171916	Distal Intergenic	uc007apl.1	265027	ENSMUSG00000026123	Plekhb2	pleckstrin homology domain containing, family B (evectins) member 2	Intergenic	Non-Promoter
chr1	35172469	35172629	Distal Intergenic	uc007apl.1	265665	ENSMUSG00000026123	Plekhb2	pleckstrin homology domain containing, family B (evectins) member 2	Intergenic	Non-Promoter
chr1	35172741	35172876	Distal Intergenic	uc007apl.1	265937	ENSMUSG00000026123	Plekhb2	pleckstrin homology domain containing, family B (evectins) member 2	Intergenic	Non-Promoter
chr1	141318727	141318800	Promoter (<=1kb)	uc007cwg.2	-160	ENSMUSG00000033964	Zbtb41	zinc finger and BTB domain containing 41	Promoter	YES
chr1	187027871	187027979	Promoter (<=1kb)	uc007dyu.2	-68	ENSMUSG00000039318	Rab3gap2	RAB3 GTPase activating protein subunit 2	Promoter	YES
chr10	80317904	80318018	Promoter (<=1kb)	uc007gez.1	0	ENSMUSG00000035215	Lsm7	LSM7 homolog, U6 small nuclear RNA and mRNA degradation associated	Promoter	YES
chr11	6174849	6174922	Promoter (<=1kb)	uc007hye.1	-9	ENSMUSG00000004394	Tmed4	transmembrane p24 trafficking protein 4	Promoter	YES
chr11	121843693	121843829	Distal Intergenic	uc011yjp.1	152161	ENSMUSG00000039198	Ptchd3	patched domain containing 3	Intergenic	Non-Promoter
chr13	14705324	14705421	Promoter (<=1kb)	uc007pnk.1	-20	ENSMUSG00000015672	Mrpl32	mitochondrial ribosomal protein L32	Promoter	YES
chr13	21598393	21598473	Promoter (<=1kb)	uc007pqq.1	0	NA	Zfp389	zinc finger protein 389	Promoter	NO
chr13	68720970	68721053	Promoter (<=1kb)	uc007rby.1	0	ENSMUSG00000034617	Mtrr	5-methyltetrahydrofolate-homocysteine methyltransferase reductase	Promoter	YES
chr13	74487725	74487803	Promoter (<=1kb)	uc007rfb.2	0	ENSMUSG00000021578	Ccdc127	coiled-coil domain containing 127	Promoter	YES
chr13	116983117	116983191	Distal Intergenic	uc007rye.2	116705	ENSMUSG00000042258	Isl1	ISL1 transcription factor, LIM/homeodomain	Intergenic	Non-Promoter
chr14	20902342	20902443	Promoter (<=1kb)	uc007siy.2	0	ENSMUSG00000045107	Saysd1	SAYSVFN motif domain containing 1	Promoter	YES
chr14	59277529	59277617	Distal Intergenic	uc007udz.2	484113	ENSMUSG00000021977	1700129C05Rik	RIKEN cDNA 1700129C05 gene	Intergenic	Non-Promoter
chr14	91310988	91311064	Distal Intergenic	uc007uui.2	1014957	NA	Gm5088	poly(A)-binding protein, cytoplasmic pseudogene	Intergenic	Non-Promoter
chr14	120431602	120431736	Intron (uc007uzo.1/239283, intron 1 of 3)	uc007uzo.1	9921	ENSMUSG00000044819	Oxgr1	oxoglutarate (alpha-ketoglutarate) receptor 1	Intragenic	Non-Promoter
chr15	84753631	84753750	Promoter (<=1kb)	uc007xcq.1	-108	ENSMUSG00000016619	Nup50	nucleoporin 50	Promoter	YES
chr16	3231757	3231847	Distal Intergenic	uc007xyl.1	-360551	ENSMUSG00000051003	Olfr161	olfactory receptor 161	Intergenic	Non-Promoter
chr16	3236174	3236249	Distal Intergenic	uc007xyl.1	-356149	ENSMUSG00000051003	Olfr161	olfactory receptor 161	Intergenic	Non-Promoter
chr16	3236725	3236870	Distal Intergenic	uc007xyl.1	-355528	ENSMUSG00000051003	Olfr161	olfactory receptor 161	Intergenic	Non-Promoter
chr16	3239583	3239704	Distal Intergenic	uc007xyl.1	-352694	ENSMUSG00000051003	Olfr161	olfactory receptor 161	Intergenic	Non-Promoter
chr16	4475210	4475293	Distal Intergenic	uc007xzt.1	47760	ENSMUSG00000022519	Srl	sarcalumenin	Intergenic	Non-Promoter
chr16	5709267	5709356	Distal Intergenic	uc007ycb.2	-175530	ENSMUSG00000008658	Rbfox1	RNA binding protein, fox-1 homolog (C. elegans) 1	Intergenic	Non-Promoter
chr16	8470824	8470897	Promoter (<=1kb)	uc007ycl.1	-9	ENSMUSG00000039345	Mettl22	methyltransferase like 22	Promoter	YES
chr16	29579351	29579429	Promoter (<=1kb)	uc007ywe.2	0	ENSMUSG00000038084	Opa1	OPA1, mitochondrial dynamin like GTPase	Promoter	YES
chr16	30829653	30829732	Distal Intergenic	uc007ywy.2	229844	ENSMUSG00000046546	Fam43a	family with sequence similarity 43, member A	Intergenic	Non-Promoter
chr16	93789457	93789541	Intron (uc007zzv.1/70028, intron 26 of 36)	uc007zzx.1	26054	ENSMUSG00000022946	Dopey2	dopey family member 2	Intragenic	Non-Promoter
chr16	98183401	98183489	Promoter (<=1kb)	uc008adu.1	297	ENSMUSG00000046962	Zbtb21	zinc finger and BTB domain containing 21	Promoter	YES
chr17	3014861	3014937	Distal Intergenic	uc008aef.1	64615	NA	Pisd-ps2	phosphatidylserine decarboxylase, pseudogene 2	Intergenic	Non-Promoter
chr17	4626212	4626349	Distal Intergenic	uc008aex.1	-368725	ENSMUSG00000069729	Arid1b	AT rich interactive domain 1B (SWI-like)	Intergenic	Non-Promoter
chr17	29239821	29240445	Promoter (4-5kb)	uc008bsh.1	4669	ENSMUSG00000023067	Cdkn1a	cyclin-dependent kinase inhibitor 1A (P21)	Promoter	YES
chr17	29240901	29241034	Distal Intergenic	uc008bsh.1	5749	ENSMUSG00000023067	Cdkn1a	cyclin-dependent kinase inhibitor 1A (P21)	Intergenic	Non-Promoter
chr17	29241176	29241860	Distal Intergenic	uc008bsh.1	6024	ENSMUSG00000023067	Cdkn1a	cyclin-dependent kinase inhibitor 1A (P21)	Intergenic	Non-Promoter
chr17	29241976	29242102	Distal Intergenic	uc008bsh.1	6824	ENSMUSG00000023067	Cdkn1a	cyclin-dependent kinase inhibitor 1A (P21)	Intergenic	Non-Promoter
chr17	29242187	29242512	Distal Intergenic	uc008bsh.1	7035	ENSMUSG00000023067	Cdkn1a	cyclin-dependent kinase inhibitor 1A (P21)	Intergenic	Non-Promoter
chr17	29242927	29243087	Distal Intergenic	uc008bsh.1	7775	ENSMUSG00000023067	Cdkn1a	cyclin-dependent kinase inhibitor 1A (P21)	Intergenic	Non-Promoter
chr17	29243312	29243779	Distal Intergenic	uc008bsh.1	8160	ENSMUSG00000023067	Cdkn1a	cyclin-dependent kinase inhibitor 1A (P21)	Intergenic	Non-Promoter
chr17	29244015	29244199	Distal Intergenic	uc008bsh.1	8863	ENSMUSG00000023067	Cdkn1a	cyclin-dependent kinase inhibitor 1A (P21)	Intergenic	Non-Promoter
chr17	29244434	29244546	Distal Intergenic	uc008bsh.1	9282	ENSMUSG00000023067	Cdkn1a	cyclin-dependent kinase inhibitor 1A (P21)	Intergenic	Non-Promoter
chr17	29244739	29244983	Distal Intergenic	uc008bsh.1	9587	ENSMUSG00000023067	Cdkn1a	cyclin-dependent kinase inhibitor 1A (P21)	Intergenic	Non-Promoter
chr17	29245148	29245251	Distal Intergenic	uc008bsh.1	9996	ENSMUSG00000023067	Cdkn1a	cyclin-dependent kinase inhibitor 1A (P21)	Intergenic	Non-Promoter
chr17	29245339	29245468	Distal Intergenic	uc008bsh.1	10187	ENSMUSG00000023067	Cdkn1a	cyclin-dependent kinase inhibitor 1A (P21)	Intergenic	Non-Promoter
chr17	29245635	29245868	Distal Intergenic	uc008bsh.1	10483	ENSMUSG00000023067	Cdkn1a	cyclin-dependent kinase inhibitor 1A (P21)	Intergenic	Non-Promoter
chr17	29751708	29751781	Promoter (<=1kb)	uc008btf.1	0	ENSMUSG00000090083	Rnf8	ring finger protein 8	Promoter	YES
chr17	39985513	39985664	Promoter (4-5kb)	uc012ath.1	4432	NA	NA	NA	Promoter	NO
chr17	56339435	56339508	Intron (uc008dbh.2/224897, intron 10 of 20)	uc008dbg.1	-16092	ENSMUSG00000019579	Mydgf	myeloid derived growth factor	Intragenic	Non-Promoter
chr18	6765047	6765200	Promoter (<=1kb)	uc008dzo.1	-3	ENSMUSG00000073639	Rab18	RAB18, member RAS oncogene family	Promoter	YES
chr18	11405197	11405346	Distal Intergenic	uc008ebk.1	352689	ENSMUSG00000005836	Gata6	GATA binding protein 6	Intergenic	Non-Promoter
chr18	76144811	76144926	Intron (uc008fqh.1/207259, intron 2 of 5)	uc008fqk.1	-74186	ENSMUSG00000044646	Zbtb7c	zinc finger and BTB domain containing 7C	Intragenic	Non-Promoter
chr18	76145016	76145103	Intron (uc008fqh.1/207259, intron 2 of 5)	uc008fqk.1	-74009	ENSMUSG00000044646	Zbtb7c	zinc finger and BTB domain containing 7C	Intragenic	Non-Promoter
chr18	80403493	80403620	Promoter (<=1kb)	uc008fsn.1	0	ENSMUSG00000057130	Txnl4a	thioredoxin-like 4A	Promoter	YES
chr18	82390393	82390466	Distal Intergenic	uc008ftq.1	185703	ENSMUSG00000024553	Galr1	galanin receptor 1	Intergenic	Non-Promoter
chr18	90771555	90772009	Distal Intergenic	uc008fvv.1	92009	ENSMUSG00000024614	Tmx3	thioredoxin-related transmembrane protein 3	Intergenic	Non-Promoter
chr19	34003461	34003550	Distal Intergenic	uc008hfw.1	-32188	ENSMUSG00000024768	Lipf	lipase, gastric	Intergenic	Non-Promoter
chr2	24775184	24775275	Promoter (<=1kb)	uc008ipl.2	-74	ENSMUSG00000036893	Ehmt1	euchromatic histone methyltransferase 1	Promoter	YES
chr2	181747483	181747900	Distal Intergenic	uc008onw.1	148418	ENSMUSG00000038628	Polr3k	polymerase (RNA) III (DNA directed) polypeptide K	Intergenic	Non-Promoter
chr3	54538930	54539005	Promoter (<=1kb)	uc008pfq.2	281	ENSMUSG00000027752	Exosc8	exosome component 8	Promoter	YES
chr3	153568861	153568958	Promoter (<=1kb)	uc008rue.1	144	ENSMUSG00000005493	Msh4	mutS homolog 4	Promoter	YES
chr4	3011501	3011599	Distal Intergenic	uc012dad.1	-87631	ENSMUSG00000094798	Vmn1r2	vomeronasal 1 receptor 2	Intergenic	Non-Promoter
chr4	97951708	97951795	Distal Intergenic	uc012dhg.1	95585	ENSMUSG00000028563	Tm2d1	TM2 domain containing 1	Intergenic	Non-Promoter
chr4	134909116	134909220	Promoter (<=1kb)	uc008vge.2	0	ENSMUSG00000028809	Srrm1	serine/arginine repetitive matrix 1	Promoter	YES
chr4	138936295	138936379	Promoter (<=1kb)	uc008vmj.2	-195	ENSMUSG00000066036	Ubr4	ubiquitin protein ligase E3 component n-recognin 4	Promoter	YES
chr4	146034697	146034770	Promoter (<=1kb)	uc008vsj.1	-155	NA	Gm13034	SWI/SNF related, matrix associated, actin dependent regulator of chromatin, subfamily a, member 5 pseudogene	Promoter	NO
chr4	152527168	152527320	Distal Intergenic	uc008was.1	329619	ENSMUSG00000039546	Ajap1	adherens junction associated protein 1	Intergenic	Non-Promoter
chr4	153349214	153349300	Promoter (<=1kb)	uc008waw.2	-24	ENSMUSG00000029027	Dffb	DNA fragmentation factor, beta subunit	Promoter	YES
chr4	154937849	154937922	Promoter (<=1kb)	uc008wdu.2	-2	ENSMUSG00000029063	Nadk	NAD kinase	Promoter	YES
chr5	110503508	110503588	Distal Intergenic	uc008ypo.2	-25400	ENSMUSG00000064247	Plcxd1	phosphatidylinositol-specific phospholipase C, X domain containing 1	Intergenic	Non-Promoter
chr5	116081816	116081934	Promoter (<=1kb)	uc008zeh.2	0	ENSMUSG00000107121	1110006O24Rik	RIKEN cDNA 1110006O24 gene	Promoter	YES
chr5	130138562	130139014	Distal Intergenic	uc008zta.1	36949	ENSMUSG00000051034	Zfp11	zinc finger protein 11	Intergenic	Non-Promoter
chr5	130139122	130139341	Distal Intergenic	uc008zta.1	36622	ENSMUSG00000051034	Zfp11	zinc finger protein 11	Intergenic	Non-Promoter
chr5	152537150	152537233	Distal Intergenic	uc009auv.1	-83367	ENSMUSG00000033970	Rfc3	replication factor C (activator 1) 3	Intergenic	Non-Promoter
chr6	18059024	18059125	Promoter (<=1kb)	uc009bah.2	0	ENSMUSG00000010796	Asz1	ankyrin repeat, SAM and basic leucine zipper domain containing 1	Promoter	YES
chr6	66803072	66803210	Distal Intergenic	uc009cew.2	-43181	ENSMUSG00000036402	Gng12	guanine nucleotide binding protein (G protein), gamma 12	Intergenic	Non-Promoter
chr6	132413742	132413817	Distal Intergenic	uc012eue.1	-99589	ENSMUSG00000030143	Gm8882	predicted gene 8882	Intergenic	Non-Promoter
chr7	4088887	4088962	Promoter (<=1kb)	uc009exc.1	229	ENSMUSG00000035545	Leng8	leukocyte receptor cluster (LRC) member 8	Promoter	YES
chr7	71225303	71225376	Distal Intergenic	uc009hfp.2	-73345	ENSMUSG00000030523	Trpm1	transient receptor potential cation channel, subfamily M, member 1	Intergenic	Non-Promoter
chr7	86899534	86899743	Intron (uc009hza.1/626359, intron 4 of 17)	uc009hza.1	11485	ENSMUSG00000039099	Wdr93	WD repeat domain 93	Intragenic	Non-Promoter
chr7	129276458	129276549	Promoter (<=1kb)	uc009joj.1	0	ENSMUSG00000044702	Palb2	partner and localizer of BRCA2	Promoter	YES
chr8	9977676	9977773	Promoter (<=1kb)	uc009kum.1	0	ENSMUSG00000040396	Abhd13	abhydrolase domain containing 13	Promoter	YES
chr8	13287842	13287931	Promoter (<=1kb)	uc009kxm.1	-82	ENSMUSG00000038497	Tmco3	transmembrane and coiled-coil domains 3	Promoter	YES
chr8	19729492	19729565	Promoter (<=1kb)	uc012gai.1	-11	ENSMUSG00000096265	4930467E23Rik	RIKEN cDNA 4930467E23 gene	Promoter	NO
chr8	19958790	19958865	Promoter (<=1kb)	uc012gaj.1	-10	ENSMUSG00000074449	Gm15319	predicted gene 15319	Promoter	NO
chr8	24367575	24367657	Promoter (<=1kb)	uc009leu.1	-23	ENSMUSG00000015341	Golga7	golgi autoantigen, golgin subfamily a, 7	Promoter	YES
chr8	72963574	72963716	Promoter (<=1kb)	uc009mae.1	-102	ENSMUSG00000003575	Crtc1	CREB regulated transcription coactivator 1	Promoter	YES
chr8	73153769	73153848	Promoter (1-2kb)	uc009mba.2	1686	ENSMUSG00000038508	Gdf15	growth differentiation factor 15	Promoter	YES
chr8	83263461	83263535	Promoter (<=1kb)	uc012ggn.1	-103	ENSMUSG00000031715	Smarca5	SWI/SNF related, matrix associated, actin dependent regulator of chromatin, subfamily a, member 5	Promoter	YES
chr8	86671826	86671908	Promoter (<=1kb)	uc009mmc.2	-29	ENSMUSG00000008129	4930432K21Rik	RIKEN cDNA 4930432K21 gene	Promoter	YES
chr8	127421644	127421763	Promoter (<=1kb)	uc009nxx.2	-23	ENSMUSG00000031986	Sprtn	SprT-like N-terminal domain	Promoter	YES
chr9	21397302	21397375	Promoter (<=1kb)	uc009oma.1	-44	ENSMUSG00000032182	Yipf2	Yip1 domain family, member 2	Promoter	YES
chr9	21420471	21420563	Promoter (<=1kb)	uc009omd.2	-50	ENSMUSG00000032187	Smarca4	SWI/SNF related, matrix associated, actin dependent regulator of chromatin, subfamily a, member 4	Promoter	YES
chr9	96753532	96753611	Intron (uc009rcu.1/235534, intron 3 of 6)	uc009rcu.1	36230	ENSMUSG00000043587	Pxylp1	2-phosphoxylose phosphatase 1	Intragenic	Non-Promoter
chr9	120051614	120051747	Distal Intergenic	uc009scj.1	-7113	ENSMUSG00000032517	Mobp	myelin-associated oligodendrocytic basic protein	Intergenic	Non-Promoter
chr9	122813635	122813735	Distal Intergenic	uc009sfh.1	16093	ENSMUSG00000063488	Zkscan7	zinc finger with KRAB and SCAN domains 7	Intergenic	Non-Promoter
chrX	120143923	120144033	Distal Intergenic	uc009uem.1	-73135	ENSMUSG00000079450	Cldn34c1	claudin 34C1	Intergenic	Non-Promoter
chrX	121323238	121323404	Distal Intergenic	uc009uep.1	-73719	ENSMUSG00000072049	Vmn2r121	vomeronasal 2, receptor 121	Intergenic	Non-Promoter
chrX	166429129	166429337	Promoter (1-2kb)	uc012hrr.1	1514	ENSMUSG00000035299	Mid1	midline 1	Promoter	YES
chrX	166435953	166436083	Distal Intergenic	uc012hrr.1	8338	ENSMUSG00000035299	Mid1	midline 1	Intergenic	Non-Promoter
chrX	166436189	166436328	Distal Intergenic	uc012hrr.1	8574	ENSMUSG00000035299	Mid1	midline 1	Intergenic	Non-Promoter
chrX	166527271	166527397	Distal Intergenic	uc012hrr.1	99656	ENSMUSG00000035299	Mid1	midline 1	Intergenic	Non-Promoter
chrY	2652221	2652326	Distal Intergenic	uc012hsd.1	264944	ENSMUSG00000094658	Rbmy	RNA binding motif protein, Y chromosome	Intergenic	Non-Promoter
