# Supplementary material for: CDK2 regulates the NRF1/Ehmt1 axis during meiotic prophase I
Source: J Cell Biol. 2019 Jul 26;218(9):2896–918. doi: 10.1083/jcb.201903125 (PMC6719441; doi:10.1083/jcb.201903125)
Supplement: Tables S1-S12 (ZIP) [file JCB_201903125_TableS1-S12.zip › JCB_201903125_TableS10.xlsx]

## Sheet: TS10 Genomic Primers(ChIP-qPCR)
Fw/Rv	Oligo ID	Sequence (5'-3')	Length	Gene	Primer directed against	Notes
Forward	PKO4326	CCTGCCTCCACTTCCAACA	19	Cdk1 (Exonic)	Mus Musculus (Genomic DNA)	Forward Primer Negative control for cdk2 binding, Cdk1 gene (exonic)
Reverse	PKO4327	CAGAGGAGGCTGTGGACTAC	20		Mus Musculus (Genomic DNA)	Reverse Primer Negative control for cdk2 binding, Cdk1 gene (exonic)
Forward	PKO 4800	ACTCCTGCGCCTGCGTGA	18	Ehmt1 (promoter)	Mus Musculus (Genomic DNA)	Fw Ehmt1 against genomic DNA, Cdk2+Nrf1 target spans Nrf1 and Cdk2 binding motifs
Reverse	PKO 4801	CTCCAGGAGCCCAGGTTGAA	20		Mus Musculus (Genomic DNA)	Rv Ehmt1 against genomic DNA, Cdk2+Nrf1 target spans Nrf1 and Cdk2 binding motifs
Forward	PKO 5381	GAAGCTGCACCCTCCCTC	18	Rab3gap2 (promoter)	Mus Musculus (Genomic DNA)	Fw Rab3gap2 against genomic DNA, Cdk2+Nrf1 target spans Nrf1 and Cdk2 binding motifs
Reverse	PKO 5382	GGAAGCTGTCAGCACTCCTC	20		Mus Musculus (Genomic DNA)	Rv Rab3gap2 against genomic DNA, Cdk2+Nrf1 target spans Nrf1 and Cdk2 binding motifs
Forward	PKO 5615	AAGGAGCCATGATCTTCTCA	20	Psma2-Mrpl32 (promoter)	Mus Musculus (Genomic DNA)	Fw Psma2-Mrpl32 against genomic DNA, Cdk2+Nrf1 target spans Nrf1 and Cdk2 binding motifs
Reverse	PKO 5616	GGGAGTTGGAGTTTTTGGAT	20		Mus Musculus (Genomic DNA)	Rv Psma2-Mrpl32 against genomic DNA, Cdk2+Nrf1 target spans Nrf1 and Cdk2 binding motifs
Forward	PKO 5619	ATACCTCCAGGCGCGAAT	18	Fastkd3-Mtrr (Promoter)	Mus Musculus (Genomic DNA)	Fw Fastkd3 against genomic DNA, Cdk2+Nrf1 target spans Nrf1 and Cdk2 binding motifs
Reverse	PKO 5620	ATGTCTGTTGGCGGTCGT	18		Mus Musculus (Genomic DNA)	Rv Fastkd3 against genomic DNA, Cdk2+Nrf1 target spans Nrf1 and Cdk2 binding motifs
Forward	PKO 5643	GCTCTGGCCAATTAAAACCT	20	Dctn5-Palb2 (Promoter)	Mus Musculus (Genomic DNA)	Fw Dctn5-Palb2 against genomic DNA, Cdk2+Nrf1 target spans Nrf1 and Cdk2 binding motifs
Reverse	PKO 5644	CAGACGGTGATTCCAGCTAC	20		Mus Musculus (Genomic DNA)	Rv Dctn5-Palb2 against genomic DNA, Cdk2+Nrf1 target spans Nrf1 and Cdk2 binding motifs
Forward	PKO6234	CACCAGCCACTGCCAAGC	18	Zbtb21 (promoter)	Mus Musculus (Genomic DNA)	Fw Zbtb21 against genomic DNA, Cdk2+Nrf1 target spans Nrf1 and Cdk2 binding motifs
Reverse	PKO6235	CAAGCCTTCGTGAGATGTG	19		Mus Musculus (Genomic DNA)	Rv Zbtb21 against genomic DNA, Cdk2+Nrf1 target spans Nrf1 and Cdk2 binding motifs
Forward	PKO 5622	CACACCGCGGCTACTCAG	18	Asz1 (promoter	Mus Musculus (Genomic DNA)	Fw Asz1 against genomic DNA, Nrf1 target spans Nrf1 binding motif
Reverse	PKO 5623	CAGACTCCCACGTAGTCGAG	20		Mus Musculus (Genomic DNA)	Rv Asz1 against genomic DNA, Nrf1 target spans Nrf1 binding motif
