# Supplementary material for: CDK2 regulates the NRF1/Ehmt1 axis during meiotic prophase I
Source: J Cell Biol. 2019 Jul 26;218(9):2896–918. doi: 10.1083/jcb.201903125 (PMC6719441; doi:10.1083/jcb.201903125)
Supplement: Tables S1-S12 (ZIP) [file JCB_201903125_TableS1-S12.zip › JCB_201903125_TableS11.xlsx]

## Sheet: TS11 Cloning Oligos
	Oligo ID	Sequence (5'-3')	Length	Function of Oligo	Notes
	PKO4434	TGTACAGAGGAACACGGAGTGACCCAA	27	Amplifies Nrf1 Isoform 1 with BsrgI and XhoI restriction sites (NO START CONDON, WITH STOP CODON)	To clone Nrf1 Isoform 1 (and site mutagenesis mutants) into pGEX6P1 (Upstream of N terminus GST tag)
	PKO4435	CTCGAGTTATCACTGTTCCAATGTCACCACC	31	Amplifies Nrf1 Isoform 1 with BsrgI and XhoI restriction sites (NO START CONDON WITH STOP CODON)	To clone Nrf1 Isoform 1 (and site mutagenesis mutants) into pGEX6P1 (Upstream of N terminus GST tag)
	PKO4877	CACCATGGAGGAACACGGAGTGACCC	26	Amplifies Nrf1 Isoform 1 with Gateway (CACC) overhang (Introduces START CODON, NO STOP CODON)	To clone Nrf1 Isoform 1 (and site mutagenesis mutants) into p-Bobi lentiviral packaging vector (Downstream of C terminus Myc tag)
	PKO4878	CTGTTCCAATGTCACCACCTC	21	Amplifies Nrf1 Isoform 1 with Gateway (CACC) overhang (Introduces START CODON, NO STOP CODON)	To clone Nrf1 Isoform 1 (and site mutagenesis mutants) into p-Bobi lentiviral packaging vector (Downstream of C terminus Myc tag)
	PKO4426	TGGCTACTTACACCGAGCAT	20	Nrf1 Isoform 1 (sequencing primer)	FW sequencing primer for human Nrf1 Isoform 1
	PKO4427	CCTCTCACCATCGACGGAAT	20	Nrf1 Isoform 1 (sequencing primer)	FW sequencing primer for human Nrf1 Isoform 1
	PKO4428	AAATTGGGCCACGTTACAGG	20	Nrf1 Isoform 1 (sequencing primer)	FW sequencing primer for human Nrf1 Isoform 1
	PKO4429	ACGCACCACATTCTCCAAAG	20	Nrf1 Isoform 1 (sequencing primer)	RV sequencing primer for human Nrf1 Isoform 1
	PKO4430	TGGATAAGTGAGACAGTGCCA	21	Nrf1 Isoform 1 (sequencing primer)	RV sequencing primer for human Nrf1 Isoform 1
	PKO4431	TGGTACATGCTCACAGGGAT	20	Nrf1 Isoform 1 (sequencing primer)	RV sequencing primer for human Nrf1 Isoform 1
	Oligo ID	Sequence (5'-3')	Length	Function of Oligo	Notes	Sequence of encoded peptide
	PKO4539	GTACACAAGCTATTGTCCTCTGTATCTCACCCTCCAAACCTAACCCTTAGTAAC	54	Forward Oligo to clone into pGEX6p1 S136 containing peptide AIVLCISPSKPNP* with BsrgI and XhoI restriction sites	To clone S136 peptide sequence into pGEX6p1	AIVLCISPSKPNP*
	PKO4540	TCGAGTTACTAAGGGTTAGGTTTGGAGGGTGAGATACAGAGGACAATAGCTTGT	54	Reverse Oligo to clone into pGEX6p1 S136 containing peptide AIVLCISPSKPNP* with BsrgI and XhoI restriction sites	To clone S136 peptide sequence into pGEX6p1	AIVLCISPSKPNP*
	PKO4737	GTACACAAGCTATTGTCCTCTGTATCGCACCCTCCAAACCTAACCCTTAGTAAC	54	Forward Oligo to clone into pGEX6p1 mutant A136 containing peptide AIVLCIAPSKPNP* with BsrgI and XhoI restriction sites	To clone S136A peptide sequence into pGEX6p1	AIVLCIAPSKPNP*
	PKO4738	TCGAGTTACTAAGGGTTAGGTTTGGAGGGTGCGATACAGAGGACAATAGCTTGT	54	Reverse Oligo to clone into pGEX6p1 mutant A136 containing peptide AIVLCIAPSKPNP* with BsrgI and XhoI restriction sites	To clone S136A peptide sequence into pGEX6p1	AIVLCIAPSKPNP*
	PKO4739	GTACAATGCTAAGTGCTGATGAAGACTCCCCTTCCTCCCCCGAGGACACTTAGTAAC	57	Forward Oligo to clone into pGEX6p1 S44-47 containing peptide L S A D E D S P S S P E D T* with BsrgI and XhoI restriction sites	To clone S44-47 peptide sequence into pGEX6p1	L S A D E D S P S S P E D T*
	PKO4740	TCGAGTTACTAAGTGTCCTCGGGGGAGGAAGGGGAGTCTTCATCAGCACTTAGCATT	57	Reverse Oligo to clone into pGEX6p1 S44-47 containing peptide L S A D E D S P S S P E D T* with BsrgI and XhoI restriction sites	To clone S44-47peptide sequence into pGEX6p1	L S A D E D S P S S P E D T*
	PKO5585	GTACACATGTATTTGAGTCTAATCCATCTATCCGGAAGAGGCAACAAACATAGC	54	Forward Oligo to clone into pGEX6p1 S102 containing peptide HVFESNPSIRKRQQT* with BsrgI and XhoI restriction sites	To clone S102 peptide sequence into pGEX6p1	HVFESNPSIRKRQQT*
	PKO5586	TCGAGCTATGTTTGTTGCCTCTTCCGGATAGATGGATTAGACTCAAATACATGT	54	Reverse Oligo to clone into pGEX6p1 S102 containing peptide HVFESNPSIRKRQQT* with BsrgI and XhoI restriction sites	To clone S102 peptide sequence into pGEX6p1	HVFESNPSIRKRQQT*
	PKO5587	GTACACATGTATTTGAGTCTAATCCAGCTATCCGGAAGAGGCAACAAACATAGC	54	Forward Oligo to clone into pGEX6p1 mutant A102 containing peptide HVFESNPAIRKRQQT* with BsrgI and XhoI restriction sites	To clone S102A peptide sequence into pGEX6p1	HVFESNPAIRKRQQT*
	PKO5588	TCGAGCTATGTTTGTTGCCTCTTCCGGATAGCTGGATTAGACTCAAATACATGT	54	Reverse Oligo to clone into pGEX6p1 mutant A102 containing peptide HVFESNPAIRKRQQT* with BsrgI and XhoI restriction sites	To clone S102A peptide sequence into pGEX6p1	HVFESNPAIRKRQQT*
	PKO4552	GTTAGGTTTGGAGGGTGCGATACAGAGGACAATAG	35	Site mutagenesis primer	Reverse primer for site mutagenesis NRF1 full length S136A
	PKO4553	CTATTGTCCTCTGTATCGCACCCTCCAAACCTAAC	35	Site mutagenesis primer	Forward primer for site mutagenesis NRF1 full length S136A
	PKO5648	ATTTGAGTCTAATCCAGCTATCCGGAAGAGGCAAC	35	Site mutagenesis primer	Forward primer for site mutagenesis NRF1 full length S102A
	PKO5647	GTTGCCTCTTCCGGATAGCTGGATTAGACTCAAAT	35	Site mutagenesis primer	Reverse primer for site mutagenesis NRF1 full length S102A
