# Supplementary material for: CDK2 regulates the NRF1/Ehmt1 axis during meiotic prophase I
Source: J Cell Biol. 2019 Jul 26;218(9):2896–918. doi: 10.1083/jcb.201903125 (PMC6719441; doi:10.1083/jcb.201903125)
Supplement: Tables S1-S12 (ZIP) [file JCB_201903125_TableS1-S12.zip › JCB_201903125_TableS12.xlsx]

## Sheet: TS12 Plasmids
	PLASMIDS USED FOR IN-VITRO CO-IP
	NAME	ID	PLASMID	BACTERIAL STRAIN	ANTIBIOTIC RESISTANCE
	[EMPTY VECTOR]	PKB1846	pBobi-EGFP (+ATG+STOP)	DH5a	AMPICILLIN
	NRF1-MYC	PKB1990	pBobi-NRF1 (+ATG+STOP)	DH5a	AMPICILLIN
	CDK2-HA	PKB407	pBobi-CDK2 (+ATG+STOP)	DH5a	AMPICILLIN
	CDK2D145N-HA	PKB408	pBobi-CDK2D145N (+ATG+STOP)	DH5a	AMPICILLIN
	PLASMIDS USED FOR GST-PEPTIDES
	NAME	ID	PLASMID	BACTERIAL STRAIN	ANTIBIOTIC RESISTANCE	Sequence of encoded peptide
	Serine 136-GST peptide	PKB2089	pGEX-6p1-NRF1-S136-peptide	DH5a	AMPICILLIN	AIVLCISPSKPNP*
	Serine 136>Alanine-GST peptide	PKB2133	pGEX-6p1-NRF1-S136A-peptide	DH5a	AMPICILLIN	AIVLCIAPSKPNP*
	Serines 44-46-GST peptide	PKB2134	pGEX-6p1-NRF1-S44-46-peptide	DH5a	AMPICILLIN	LSADEDSPSSPEDT*
	Serine 102-GST peptide	PKB2282	pGEX-6p1-NRF1-S102-peptide	DH5a	AMPICILLIN	HVFESNPSIRKRQQT*
	Serine 102>Alanine-GST peptide	PKB2283	pGEX-6p1-NRF1-S102A-peptide	DH5a	AMPICILLIN	HVFESNPAIRKRQQT*
	PLASMIDS USED FOR GST-FULL LENGTH PROTEINS
	NAME	ID	PLASMID	BACTERIAL STRAIN	ANTIBIOTIC RESISTANCE
	Full length wild type NRF1-GST protein	PKB2079	pGEX-6p1-NRF1	DH5a	AMPICILLIN
	Full length wild type NRF1-S136A-GST protein	PKB2139	pGEX-6p1-NRF1 S136A	DH5a	AMPICILLIN
	Full length wild type NRF1-S102A-GST protein	PKB2354	pGEX-6p1-NRF1 S102A	DH5a	AMPICILLIN
	Full length wild type NRF1-S136A,S102A-GST protein	PKB2285	pGEX-6p1-NRF1 S136A, S102A	DH5a	AMPICILLIN
