# Supplementary material for: CDK2 regulates the NRF1/Ehmt1 axis during meiotic prophase I
Source: J Cell Biol. 2019 Jul 26;218(9):2896–918. doi: 10.1083/jcb.201903125 (PMC6719441; doi:10.1083/jcb.201903125)
Supplement: Tables S1-S12 (ZIP) [file JCB_201903125_TableS1-S12.zip › JCB_201903125_TableS2.xlsx]

## Sheet: Table S2
Table S2: Overlap between E2F1 (GSM1833208) and CDK2 peaks
E2F1			CDK2
seqnames	start	end	annotation	transcriptId	distanceToTSS	ENSEMBL	SYMBOL	GENENAME	annotation2
chr13	68720770	68721434	Promoter (<=1kb)	uc007rby.1	0	ENSMUSG00000034617	Mtrr	5-methyltetrahydrofolate-homocysteine methyltransferase reductase	Promoter
chr13	74487262	74487819	Promoter (<=1kb)	uc007rfa.1	0	ENSMUSG00000021577	Sdha	succinate dehydrogenase complex, subunit A, flavoprotein (Fp)	Promoter
chr15	84753355	84754057	Promoter (<=1kb)	uc007xcq.1	0	ENSMUSG00000016619	Nup50	nucleoporin 50	Promoter
chr16	29579101	29579805	Promoter (<=1kb)	uc007ywe.2	0	ENSMUSG00000038084	Opa1	OPA1, mitochondrial dynamin like GTPase	Promoter
chr17	29751135	29752006	Promoter (<=1kb)	uc008btf.1	0	ENSMUSG00000090083	Rnf8	ring finger protein 8	Promoter
chr3	54538613	54539310	Promoter (<=1kb)	uc008pfq.2	0	ENSMUSG00000027752	Exosc8	exosome component 8	Promoter
chr4	134908733	134909336	Promoter (<=1kb)	uc008vge.2	0	ENSMUSG00000028809	Srrm1	serine/arginine repetitive matrix 1	Promoter
chr7	129276232	129276614	Promoter (<=1kb)	uc009joo.2	0	ENSMUSG00000030867	Plk1	polo like kinase 1	Promoter
chr8	9977285	9978155	Promoter (<=1kb)	uc009kum.1	0	ENSMUSG00000040396	Abhd13	abhydrolase domain containing 13	Promoter
chr8	13287374	13288111	Promoter (<=1kb)	uc009kxm.1	0	ENSMUSG00000038497	Tmco3	transmembrane and coiled-coil domains 3	Promoter
chr8	86671377	86672209	Promoter (<=1kb)	uc009mma.1	0	ENSMUSG00000036686	Cc2d1a	coiled-coil and C2 domain containing 1A	Promoter
chr8	127421480	127422189	Promoter (<=1kb)	uc009nxw.1	0	ENSMUSG00000074030	Exoc8	exocyst complex component 8	Promoter
