# Supplementary material for: CDK2 regulates the NRF1/Ehmt1 axis during meiotic prophase I
Source: J Cell Biol. 2019 Jul 26;218(9):2896–918. doi: 10.1083/jcb.201903125 (PMC6719441; doi:10.1083/jcb.201903125)
Supplement: Tables S1-S12 (ZIP) [file JCB_201903125_TableS1-S12.zip › JCB_201903125_TableS3.xlsx]

## Sheet: Table S3
Table S3: NRF1 peaks
seqnames	start	end	annotation	transcriptId	distanceToTSS	ENSEMBL	SYMBOL	GENENAME	annotation2
chr1	13580017	13580116	Promoter (<=1kb)	uc007ait.1	-72	ENSMUSG00000025935	Tram1	translocating chain-associating membrane protein 1	Promoter
chr1	24012437	24012535	Promoter (<=1kb)	uc007amj.2	0	ENSMUSG00000026154	Sdhaf4	succinate dehydrogenase complex assembly factor 4	Promoter
chr1	35171790	35171920	Distal Intergenic	uc007apl.1	264986	ENSMUSG00000026123	Plekhb2	pleckstrin homology domain containing, family B (evectins) member 2	Intergenic
chr1	35172483	35172591	Distal Intergenic	uc007apl.1	265679	ENSMUSG00000026123	Plekhb2	pleckstrin homology domain containing, family B (evectins) member 2	Intergenic
chr1	35172673	35172891	Distal Intergenic	uc007apl.1	265869	ENSMUSG00000026123	Plekhb2	pleckstrin homology domain containing, family B (evectins) member 2	Intergenic
chr1	35184937	35185029	Distal Intergenic	uc007apl.1	278133	ENSMUSG00000026123	Plekhb2	pleckstrin homology domain containing, family B (evectins) member 2	Intergenic
chr1	37922075	37922218	Promoter (<=1kb)	uc007asc.1	0	ENSMUSG00000060771	Tsga10	testis specific 10	Promoter
chr1	54614511	54614620	Promoter (<=1kb)	uc011wky.1	0	ENSMUSG00000073678	Pgap1	post-GPI attachment to proteins 1	Promoter
chr1	74282908	74283037	Promoter (<=1kb)	uc007bln.1	-55	ENSMUSG00000006304	Arpc2	actin related protein 2/3 complex, subunit 2	Promoter
chr1	88384164	88384296	Distal Intergenic	uc007bvp.1	-39015	ENSMUSG00000026238	Ptma	prothymosin alpha	Intergenic
chr1	90174197	90174309	Promoter (<=1kb)	uc007byn.2	-43	ENSMUSG00000044783	Hjurp	Holliday junction recognition protein	Promoter
chr1	92499986	92500068	Promoter (<=1kb)	uc007bzi.1	0	ENSMUSG00000034432	Cops8	COP9 signalosome subunit 8	Promoter
chr1	95375421	95375504	Promoter (<=1kb)	uc007cdy.1	-36	ENSMUSG00000034088	Hdlbp	high density lipoprotein (HDL) binding protein	Promoter
chr1	123327553	123327682	Promoter (<=1kb)	uc007cjr.1	0	ENSMUSG00000026339	Ccdc93	coiled-coil domain containing 93	Promoter
chr1	127332412	127332538	Promoter (<=1kb)	uc007ckf.1	-147	ENSMUSG00000026341	Actr3	ARP3 actin-related protein 3	Promoter
chr1	136391083	136391207	Promoter (<=1kb)	uc007csc.1	-30	ENSMUSG00000042229	Rabif	RAB interacting factor	Promoter
chr1	137327030	137327168	Promoter (<=1kb)	uc007cte.1	0	ENSMUSG00000041879	Ipo9	importin 9	Promoter
chr1	138521451	138521565	Promoter (<=1kb)	uc007cuw.2	0	ENSMUSG00000041483	Zfp281	zinc finger protein 281	Promoter
chr1	141318696	141318836	Promoter (<=1kb)	uc007cwg.2	-124	ENSMUSG00000033964	Zbtb41	zinc finger and BTB domain containing 41	Promoter
chr1	161162224	161162320	Promoter (<=1kb)	uc007ddz.1	-137	ENSMUSG00000040782	Rfwd2	ring finger and WD repeat domain 2	Promoter
chr1	162143086	162143177	Promoter (<=1kb)	uc007deg.1	-178	ENSMUSG00000014226	Cacybp	calcyclin binding protein	Promoter
chr1	165709658	165709739	Promoter (<=1kb)	uc007dho.1	-71	ENSMUSG00000026585	Kifap3	kinesin-associated protein 3	Promoter
chr1	167933041	167933157	Promoter (<=1kb)	uc007dkg.1	-276	ENSMUSG00000026565	Pou2f1	POU domain, class 2, transcription factor 1	Promoter
chr1	178744254	178744391	Promoter (<=1kb)	uc007duh.1	-552	ENSMUSG00000026504	Sdccag8	serologically defined colon cancer antigen 8	Promoter
chr1	181448121	181448243	Promoter (<=1kb)	uc007dvj.1	0	ENSMUSG00000055067	Smyd3	SET and MYND domain containing 3	Promoter
chr1	187027880	187028024	Promoter (<=1kb)	uc007dyu.2	-23	ENSMUSG00000039318	Rab3gap2	RAB3 GTPase activating protein subunit 2	Promoter
chr1	187155964	187156071	Promoter (<=1kb)	uc007dzc.1	0	ENSMUSG00000026617	Bpnt1	bisphosphate 3'-nucleotidase 1	Promoter
chr1	193399517	193399653	Promoter (<=1kb)	uc007eco.1	0	ENSMUSG00000037461	Ints7	integrator complex subunit 7	Promoter
chr10	4540458	4540582	Promoter (<=1kb)	uc007egj.1	-494	ENSMUSG00000019773	Fbxo5	F-box protein 5	Promoter
chr10	7383066	7383142	Promoter (<=1kb)	uc007eib.2	-27	NA	A630066F11Rik	RIKEN cDNA A630066F11 gene	Promoter
chr10	7512636	7512719	Promoter (<=1kb)	uc007eio.2	0	ENSMUSG00000015757	Ppil4	peptidylprolyl isomerase (cyclophilin)-like 4	Promoter
chr10	58785902	58786022	Promoter (<=1kb)	uc007fdo.2	-22	ENSMUSG00000019916	P4ha1	procollagen-proline, 2-oxoglutarate 4-dioxygenase (proline 4-hydroxylase), alpha 1 polypeptide	Promoter
chr10	62706370	62706499	Promoter (<=1kb)	uc007fka.2	-46	ENSMUSG00000020064	Herc4	hect domain and RLD 4	Promoter
chr10	70807637	70807722	Promoter (<=1kb)	uc007foq.1	-40	ENSMUSG00000037710	Cisd1	CDGSH iron sulfur domain 1	Promoter
chr10	70810403	70810516	Promoter (<=1kb)	uc007for.1	-25	ENSMUSG00000060733	Ipmk	inositol polyphosphate multikinase	Promoter
chr10	74674661	74674782	Promoter (<=1kb)	uc007fqd.1	-36	ENSMUSG00000033444	Specc1l	sperm antigen with calponin homology and coiled-coil domains 1-like	Promoter
chr10	75384306	75384399	Promoter (<=1kb)	uc007ftm.2	0	ENSMUSG00000000902	Smarcb1	SWI/SNF related, matrix associated, actin dependent regulator of chromatin, subfamily b, member 1	Promoter
chr10	77044338	77044422	Promoter (<=1kb)	uc007fvx.1	-90	ENSMUSG00000009291	Pttg1ip	pituitary tumor-transforming 1 interacting protein	Promoter
chr10	79144619	79144922	Promoter (<=1kb)	uc007fzi.1	-18	ENSMUSG00000020307	Cdc34	cell division cycle 34	Promoter
chr10	79727500	79727678	Promoter (<=1kb)	uc007gck.2	-58	ENSMUSG00000069565	Dazap1	DAZ associated protein 1	Promoter
chr10	79861621	79861750	Promoter (<=1kb)	uc007gda.1	361	ENSMUSG00000035478	Mbd3	methyl-CpG binding domain protein 3	Promoter
chr10	80317907	80318046	Promoter (<=1kb)	uc007gez.1	0	ENSMUSG00000035215	Lsm7	LSM7 homolog, U6 small nuclear RNA and mRNA degradation associated	Promoter
chr10	80783909	80783988	Promoter (<=1kb)	uc007ghf.2	61	ENSMUSG00000034889	Cactin	cactin, spliceosome C complex subunit	Promoter
chr10	81167835	81167941	Intron (uc007gjf.1/uc007gjf.1, intron 1 of 3)	uc007gje.1	56021	ENSMUSG00000096856	Gm10778	predicted gene 10778	Intragenic
chr10	81326949	81327043	Intron (uc011xjm.1/uc011xjm.1, intron 1 of 3)	uc007gjh.1	52018	ENSMUSG00000096856	Gm10778	predicted gene 10778	Intragenic
chr10	81460053	81460149	Distal Intergenic	uc011xjo.1	-50723	ENSMUSG00000061371	Zfp873	zinc finger protein 873	Intergenic
chr10	82085890	82085980	Promoter (<=1kb)	uc007gjp.2	0	ENSMUSG00000063320	1190007I07Rik	RIKEN cDNA 1190007I07 gene	Promoter
chr10	116661506	116661638	Promoter (<=1kb)	uc007hcx.2	0	ENSMUSG00000020171	Yeats4	YEATS domain containing 4	Promoter
chr10	117229796	117229891	Promoter (<=1kb)	uc007hdq.1	-35	ENSMUSG00000052798	Nup107	nucleoporin 107	Promoter
chr11	6167722	6167821	Promoter (<=1kb)	uc007hyc.1	0	ENSMUSG00000004393	Ddx56	DEAD (Asp-Glu-Ala-Asp) box polypeptide 56	Promoter
chr11	6174831	6174955	Promoter (<=1kb)	uc007hye.1	0	ENSMUSG00000004394	Tmed4	transmembrane p24 trafficking protein 4	Promoter
chr11	11708937	11709050	Promoter (<=1kb)	uc007iar.2	0	ENSMUSG00000035455	Fignl1	fidgetin-like 1	Promoter
chr11	33063185	33063308	Promoter (<=1kb)	uc007ikf.1	-129	ENSMUSG00000057113	Npm1	nucleophosmin 1	Promoter
chr11	49838422	49838523	Promoter (<=1kb)	uc007irk.1	-310	ENSMUSG00000020376	Rnf130	ring finger protein 130	Promoter
chr11	50191029	50191244	Promoter (<=1kb)	uc007isk.1	0	ENSMUSG00000007850	Hnrnph1	heterogeneous nuclear ribonucleoprotein H1	Promoter
chr11	51076518	51076637	Promoter (<=1kb)	uc007itq.1	0	ENSMUSG00000045942	BC049762	cDNA sequence BC049762	Promoter
chr11	53380784	53380917	Promoter (<=1kb)	uc007iwl.1	0	ENSMUSG00000018395	Kif3a	kinesin family member 3A	Promoter
chr11	54336269	54336402	Promoter (<=1kb)	uc007ixy.1	0	ENSMUSG00000037533	Rapgef6	Rap guanine nucleotide exchange factor (GEF) 6	Promoter
chr11	57917412	57917488	Promoter (<=1kb)	uc007jaj.1	-167	ENSMUSG00000020515	Cnot8	CCR4-NOT transcription complex, subunit 8	Promoter
chr11	59021753	59021873	Promoter (<=1kb)	uc007jdl.1	0	ENSMUSG00000020441	2310033P09Rik	RIKEN cDNA 2310033P09 gene	Promoter
chr11	59263487	59263604	Promoter (<=1kb)	uc007jdu.1	0	ENSMUSG00000036819	Jmjd4	jumonji domain containing 4	Promoter
chr11	59761657	59761741	Promoter (<=1kb)	uc007jfg.1	0	ENSMUSG00000061650	Med9	mediator complex subunit 9	Promoter
chr11	60351417	60351517	Promoter (<=1kb)	uc007jgd.2	232	ENSMUSG00000042650	Alkbh5	alkB homolog 5, RNA demethylase	Promoter
chr11	62094909	62094996	Promoter (<=1kb)	uc007jiq.2	0	ENSMUSG00000042298	Ttc19	tetratricopeptide repeat domain 19	Promoter
chr11	62271872	62271994	Promoter (<=1kb)	uc007jje.1	0	ENSMUSG00000014245	Pigl	phosphatidylinositol glycan anchor biosynthesis, class L	Promoter
chr11	69446358	69446480	Promoter (<=1kb)	uc007jqt.1	0	ENSMUSG00000018765	Fxr2	fragile X mental retardation, autosomal homolog 2	Promoter
chr11	69476097	69476189	Promoter (<=1kb)	uc007jqv.1	0	ENSMUSG00000018761	Mpdu1	mannose-P-dolichol utilization defect 1	Promoter
chr11	69734866	69735124	Promoter (<=1kb)	uc007jst.2	0	ENSMUSG00000078812	Eif5a	eukaryotic translation initiation factor 5A	Promoter
chr11	70376277	70376409	Promoter (<=1kb)	uc007jvh.1	0	ENSMUSG00000020827	Mink1	misshapen-like kinase 1 (zebrafish)	Promoter
chr11	73143116	73143266	Promoter (<=1kb)	uc007kan.1	0	ENSMUSG00000112920	Spata22	spermatogenesis associated 22	Promoter
chr11	74537876	74537981	Promoter (<=1kb)	uc011xyy.1	0	ENSMUSG00000020745	Pafah1b1	platelet-activating factor acetylhydrolase, isoform 1b, subunit 1	Promoter
chr11	77795966	77796299	Promoter (<=1kb)	uc007khr.2	-19	ENSMUSG00000037791	Phf12	PHD finger protein 12	Promoter
chr11	77908087	77908197	Promoter (<=1kb)	uc007kid.2	0	ENSMUSG00000037750	Fam222b	family with sequence similarity 222, member B	Promoter
chr11	86071064	86071172	Promoter (<=1kb)	uc007ksj.1	0	ENSMUSG00000018068	Ints2	integrator complex subunit 2	Promoter
chr11	86358246	86358459	Promoter (<=1kb)	uc007ksn.2	0	ENSMUSG00000020516	Rps6kb1	ribosomal protein S6 kinase, polypeptide 1	Promoter
chr11	86887595	86887676	Promoter (<=1kb)	uc007kte.2	0	ENSMUSG00000061666	Gdpd1	glycerophosphodiester phosphodiesterase domain containing 1	Promoter
chr11	87861031	87861182	Promoter (<=1kb)	uc007kvc.1	0	ENSMUSG00000018379	Srsf1	serine/arginine-rich splicing factor 1	Promoter
chr11	97176898	97176998	Promoter (<=1kb)	uc007ldx.2	-32	ENSMUSG00000018882	Mrpl45	mitochondrial ribosomal protein L45	Promoter
chr11	97887958	97888067	Promoter (<=1kb)	uc007lfk.2	0	ENSMUSG00000017404	Rpl19	ribosomal protein L19	Promoter
chr11	102417656	102417764	Promoter (<=1kb)	uc011yfs.1	-184	ENSMUSG00000034621	Gpatch8	G patch domain containing 8	Promoter
chr11	102977460	102977540	Promoter (<=1kb)	uc007lto.1	-99	ENSMUSG00000048878	Hexim1	hexamethylene bis-acetamide inducible 1	Promoter
chr11	103488926	103489036	Distal Intergenic	uc007lvl.1	11152	ENSMUSG00000020945	Lyzl6	lysozyme-like 6	Intergenic
chr11	118109894	118109991	Promoter (<=1kb)	uc011yil.1	0	ENSMUSG00000017132	Cyth1	cytohesin 1	Promoter
chr11	118280435	118280553	Promoter (<=1kb)	uc007mpe.1	-35	ENSMUSG00000025575	Cant1	calcium activated nucleotidase 1	Promoter
chr11	120345858	120345974	Promoter (<=1kb)	uc007mta.1	-9	ENSMUSG00000039640	Mrpl12	mitochondrial ribosomal protein L12	Promoter
chr11	120434239	120434325	Promoter (<=1kb)	uc007mti.1	0	ENSMUSG00000025130	P4hb	prolyl 4-hydroxylase, beta polypeptide	Promoter
chr11	121007273	121007349	Promoter (<=1kb)	uc007mvi.1	-108	ENSMUSG00000039329	Tex19.1	testis expressed gene 19.1	Promoter
chr11	121843687	121843806	Distal Intergenic	uc011yjp.1	152155	ENSMUSG00000039198	Ptchd3	patched domain containing 3	Intergenic
chr12	3309995	3310108	Promoter (<=1kb)	uc007mwl.2	-26	ENSMUSG00000020671	Rab10	RAB10, member RAS oncogene family	Promoter
chr12	16817683	16817764	Promoter (<=1kb)	uc007ncc.2	-7	ENSMUSG00000057469	E2f6	E2F transcription factor 6	Promoter
chr12	17551435	17551522	Promoter (<=1kb)	uc007ncv.1	-157	ENSMUSG00000011179	Odc1	ornithine decarboxylase, structural 1	Promoter
chr12	31596395	31596540	Promoter (<=1kb)	uc007ngw.2	0	ENSMUSG00000044573	Acp1	acid phosphatase 1, soluble	Promoter
chr12	42241702	42241783	Intron (uc007nll.1/93757, intron 4 of 6)	uc007nln.1	-29364	ENSMUSG00000036295	Lrrn3	leucine rich repeat protein 3, neuronal	Intragenic
chr12	55796831	55796936	Promoter (<=1kb)	uc007nnu.1	0	ENSMUSG00000054302	Eapp	E2F-associated phosphoprotein	Promoter
chr12	71553956	71554077	Promoter (<=1kb)	uc007ntu.1	-64	ENSMUSG00000021072	Tmx1	thioredoxin-related transmembrane protein 1	Promoter
chr12	88288131	88288217	Promoter (<=1kb)	uc007oic.2	-76	ENSMUSG00000034157	Cipc	CLOCK interacting protein, circadian	Promoter
chr12	88813261	88813358	Promoter (<=1kb)	uc007ojf.1	-12	ENSMUSG00000021039	Snw1	SNW domain containing 1	Promoter
chr12	99985081	99985200	Promoter (<=1kb)	uc007org.1	0	ENSMUSG00000021012	Zc3h14	zinc finger CCCH type containing 14	Promoter
chr12	109753823	109753904	Intron (uc011yrt.1/68519, intron 12 of 21)	uc011yru.1	-19171	ENSMUSG00000058070	Eml1	echinoderm microtubule associated protein like 1	Intragenic
chr12	111934637	111934837	Promoter (<=1kb)	uc007pbr.1	-32	ENSMUSG00000021270	Hsp90aa1	heat shock protein 90, alpha (cytosolic), class A member 1	Promoter
chr12	113931769	113931886	Distal Intergenic	uc007pfa.2	14718	ENSMUSG00000037638	Zbtb42	zinc finger and BTB domain containing 42	Intergenic
chr13	14705289	14705504	Promoter (<=1kb)	uc007pnj.1	0	ENSMUSG00000015672	Mrpl32	mitochondrial ribosomal protein L32	Promoter
chr13	18303184	18303304	Intron (uc007poh.1/218030, intron 3 of 7)	uc007poi.1	-38797	ENSMUSG00000009734	Pou6f2	POU domain, class 6, transcription factor 2	Intragenic
chr13	25112162	25112286	Promoter (<=1kb)	uc007pwu.1	0	ENSMUSG00000021339	Mrs2	MRS2 magnesium transporter	Promoter
chr13	30751730	30751817	Promoter (<=1kb)	uc007pyw.1	-148	ENSMUSG00000069255	Dusp22	dual specificity phosphatase 22	Promoter
chr13	38129045	38129124	Promoter (<=1kb)	uc007qdf.1	-107	ENSMUSG00000044566	Cage1	cancer antigen 1	Promoter
chr13	41701116	41701224	Promoter (<=1kb)	uc011yyr.1	-361	ENSMUSG00000087370	Tmem170b	transmembrane protein 170B	Promoter
chr13	43460927	43461011	Promoter (<=1kb)	uc007qfz.1	52	ENSMUSG00000054021	Sirt5	sirtuin 5	Promoter
chr13	55794376	55794504	Promoter (<=1kb)	uc007qrx.1	0	ENSMUSG00000045767	B230219D22Rik	RIKEN cDNA B230219D22 gene	Promoter
chr13	68720916	68721064	Promoter (<=1kb)	uc007rby.1	0	ENSMUSG00000034617	Mtrr	5-methyltetrahydrofolate-homocysteine methyltransferase reductase	Promoter
chr13	69750648	69750728	Promoter (<=1kb)	uc007rcm.2	-167	ENSMUSG00000021595	Nsun2	NOL1/NOP2/Sun domain family member 2	Promoter
chr13	73465905	73466004	Promoter (<=1kb)	uc007rdg.2	0	ENSMUSG00000021606	Ndufs6	NADH dehydrogenase (ubiquinone) Fe-S protein 6	Promoter
chr13	74487657	74487817	Promoter (<=1kb)	uc007rfa.1	0	ENSMUSG00000021577	Sdha	succinate dehydrogenase complex, subunit A, flavoprotein (Fp)	Promoter
chr13	76156119	76156212	Promoter (<=1kb)	uc011zcb.1	0	ENSMUSG00000043190	Rfesd	Rieske (Fe-S) domain containing	Promoter
chr13	104968747	104968909	Promoter (<=1kb)	uc007rsx.1	-10	ENSMUSG00000021712	Trim23	tripartite motif-containing 23	Promoter
chr13	105872108	105872194	Promoter (<=1kb)	uc007rtq.1	-8	ENSMUSG00000021718	4933425L06Rik	RIKEN cDNA 4933425L06 gene	Promoter
chr13	115880394	115880475	Promoter (<=1kb)	uc007ryb.2	-28	ENSMUSG00000042275	Pelo	pelota mRNA surveillance and ribosome rescue factor	Promoter
chr14	20902318	20902457	Promoter (<=1kb)	uc007siy.2	0	ENSMUSG00000045107	Saysd1	SAYSVFN motif domain containing 1	Promoter
chr14	31292616	31292695	Promoter (<=1kb)	uc007suz.1	-56	ENSMUSG00000021962	Dcp1a	decapping mRNA 1A	Promoter
chr14	33326608	33326695	Promoter (<=1kb)	uc007szd.1	-12	ENSMUSG00000054051	Ercc6	excision repair cross-complementing rodent repair deficiency, complementation group 6	Promoter
chr14	37781959	37782058	Promoter (<=1kb)	uc007tbo.1	-9	ENSMUSG00000058690	Ccser2	coiled-coil serine rich 2	Promoter
chr14	47408013	47408130	Promoter (<=1kb)	uc007thg.2	0	ENSMUSG00000015759	Cnih1	cornichon family AMPA receptor auxiliary protein 1	Promoter
chr14	51415345	51415423	Promoter (<=1kb)	uc011zjw.1	0	ENSMUSG00000071470	Ccnb1ip1	cyclin B1 interacting protein 1	Promoter
chr14	55432934	55433010	Distal Intergenic	uc007txb.1	-32211	ENSMUSG00000022180	Slc7a8	solute carrier family 7 (cationic amino acid transporter, y+ system), member 8	Intergenic
chr14	58416888	58416979	Promoter (<=1kb)	uc007udo.2	-47	ENSMUSG00000021963	Sap18	Sin3-associated polypeptide 18	Promoter
chr14	65059450	65059564	Promoter (<=1kb)	uc007uih.1	299	ENSMUSG00000054733	Msra	methionine sulfoxide reductase A	Promoter
chr14	70132392	70132604	Promoter (<=1kb)	uc007ums.2	-15	ENSMUSG00000034190	Chmp7	charged multivesicular body protein 7	Promoter
chr14	120431510	120431681	Intron (uc007uzo.1/239283, intron 1 of 3)	uc007uzo.1	9976	ENSMUSG00000044819	Oxgr1	oxoglutarate (alpha-ketoglutarate) receptor 1	Intragenic
chr14	122277796	122277874	Promoter (<=1kb)	uc007vao.1	0	ENSMUSG00000041765	Ubac2	ubiquitin associated domain containing 2	Promoter
chr14	122506217	122506372	Promoter (<=1kb)	uc007vaw.1	0	ENSMUSG00000025544	Tm9sf2	transmembrane 9 superfamily member 2	Promoter
chr15	27560562	27560672	Promoter (<=1kb)	uc007vjr.1	-114	ENSMUSG00000046034	Otulin	OTU deubiquitinase with linear linkage specificity	Promoter
chr15	31383424	31383506	Promoter (<=1kb)	uc007vkg.1	0	ENSMUSG00000022236	Ropn1l	ropporin 1-like	Promoter
chr15	51823343	51823482	Promoter (<=1kb)	uc007vrd.2	-37	ENSMUSG00000022314	Rad21	RAD21 cohesin complex component	Promoter
chr15	73253623	73253718	Promoter (<=1kb)	uc007wcb.1	0	ENSMUSG00000022607	Ptk2	PTK2 protein tyrosine kinase 2	Promoter
chr15	76307730	76307871	Promoter (<=1kb)	uc011zuv.1	-4	ENSMUSG00000022556	Hsf1	heat shock factor 1	Promoter
chr15	76437997	76438094	Promoter (<=1kb)	uc007wky.2	0	ENSMUSG00000034022	Cpsf1	cleavage and polyadenylation specific factor 1	Promoter
chr15	79489592	79489678	Promoter (<=1kb)	uc007wuc.1	0	ENSMUSG00000022428	Cby1	chibby family member 1, beta catenin antagonist	Promoter
chr15	79769626	79769710	Distal Intergenic	uc007wux.1	-6550	ENSMUSG00000053411	Cbx7	chromobox 7	Intergenic
chr15	82184683	82184834	Promoter (<=1kb)	uc007wzc.2	0	ENSMUSG00000022450	Ndufa6	NADH dehydrogenase (ubiquinone) 1 alpha subcomplex, 6 (B14)	Promoter
chr15	83386142	83386239	Promoter (<=1kb)	uc007xbf.1	-1	ENSMUSG00000048755	Mcat	malonyl CoA:ACP acyltransferase (mitochondrial)	Promoter
chr15	84753610	84753778	Promoter (<=1kb)	uc007xcq.1	-80	ENSMUSG00000016619	Nup50	nucleoporin 50	Promoter
chr15	85642087	85642164	Promoter (<=1kb)	uc007xdl.2	0	ENSMUSG00000064284	Cdpf1	cysteine rich, DPF motif domain containing 1	Promoter
chr15	88581759	88582006	Promoter (<=1kb)	uc007xem.1	-135	ENSMUSG00000034333	Zbed4	zinc finger, BED type containing 4	Promoter
chr15	97794559	97794702	Promoter (<=1kb)	uc007xll.1	0	ENSMUSG00000052369	Tmem106c	transmembrane protein 106C	Promoter
chr15	98764347	98764472	Promoter (<=1kb)	uc007xoj.1	349	ENSMUSG00000023004	Tuba1b	tubulin, alpha 1B	Promoter
chr15	99082091	99082200	Promoter (<=1kb)	uc007xpb.2	192	ENSMUSG00000037570	Mcrs1	microspherule protein 1	Promoter
chr15	100752829	100752938	Intron (uc007xsf.1/20273, intron 2 of 2)	uc007xsj.2	-13764	ENSMUSG00000023033	Scn8a	sodium channel, voltage-gated, type VIII, alpha	Intragenic
chr15	102501449	102501572	Promoter (<=1kb)	uc007xwr.1	0	ENSMUSG00000062683	Atp5g2	ATP synthase, H+ transporting, mitochondrial F0 complex, subunit C2 (subunit 9)	Promoter
chr16	3231757	3231847	Distal Intergenic	uc007xyl.1	-360551	ENSMUSG00000051003	Olfr161	olfactory receptor 161	Intergenic
chr16	3239597	3239702	Distal Intergenic	uc007xyl.1	-352696	ENSMUSG00000051003	Olfr161	olfactory receptor 161	Intergenic
chr16	4003756	4003863	Promoter (2-3kb)	uc007xzg.1	-2076	ENSMUSG00000039738	Slx4	SLX4 structure-specific endonuclease subunit homolog (S. cerevisiae)	Promoter
chr16	4475184	4475332	Distal Intergenic	uc007xzt.1	47721	ENSMUSG00000022519	Srl	sarcalumenin	Intergenic
chr16	5709271	5709354	Distal Intergenic	uc007ycb.2	-175532	ENSMUSG00000008658	Rbfox1	RNA binding protein, fox-1 homolog (C. elegans) 1	Intergenic
chr16	8470782	8470919	Promoter (<=1kb)	uc007ycl.1	0	ENSMUSG00000039345	Mettl22	methyltransferase like 22	Promoter
chr16	13671917	13672012	Promoter (<=1kb)	uc007yge.2	0	NA	NA	NA	Promoter
chr16	13754546	13754623	Distal Intergenic	uc007ygi.1	-23868	ENSMUSG00000022683	Pla2g10	phospholipase A2, group X	Intergenic
chr16	16302948	16303065	Promoter (<=1kb)	uc007yie.1	-10	ENSMUSG00000022792	Yars2	tyrosyl-tRNA synthetase 2 (mitochondrial)	Promoter
chr16	20548572	20548674	Promoter (<=1kb)	uc012act.1	0	NA	Gm15760	mitochondrial ribosomal protein S18B pseudogene	Promoter
chr16	29579320	29579470	Promoter (<=1kb)	uc007ywe.2	0	ENSMUSG00000038084	Opa1	OPA1, mitochondrial dynamin like GTPase	Promoter
chr16	30510704	30510787	Downstream (1-2kb)	uc007ywq.1	39877	ENSMUSG00000022537	Tmem44	transmembrane protein 44
chr16	30829650	30829734	Distal Intergenic	uc007ywy.2	229841	ENSMUSG00000046546	Fam43a	family with sequence similarity 43, member A	Intergenic
chr16	32332223	32332339	Promoter (<=1kb)	uc007yyp.2	0	ENSMUSG00000053774	Ubxn7	UBX domain protein 7	Promoter
chr16	56717546	56717720	Promoter (<=1kb)	uc012ags.1	-79	ENSMUSG00000022757	Tfg	Trk-fused gene	Promoter
chr16	84735547	84735628	Promoter (<=1kb)	uc007zte.1	-121	ENSMUSG00000022889	Mrpl39	mitochondrial ribosomal protein L39	Promoter
chr16	90727593	90727756	Promoter (<=1kb)	uc007zwj.1	0	ENSMUSG00000022978	Mis18a	MIS18 kinetochore protein A	Promoter
chr16	91044654	91044745	Promoter (<=1kb)	uc012aih.1	-30	ENSMUSG00000022974	Paxbp1	PAX3 and PAX7 binding protein 1	Promoter
chr16	93832279	93832386	Promoter (<=1kb)	uc007zzz.2	0	ENSMUSG00000039456	Morc3	microrchidia 3	Promoter
chr16	95765262	95765364	Intron (uc008acd.1/13876, intron 1 of 10)	uc008acc.1	-13290	ENSMUSG00000040732	Erg	ETS transcription factor	Intragenic
chr16	96366872	96367063	Promoter (<=1kb)	uc008acp.1	0	ENSMUSG00000023147	Wrb	tryptophan rich basic protein	Promoter
chr16	98183412	98183520	Promoter (<=1kb)	uc008adu.1	266	ENSMUSG00000046962	Zbtb21	zinc finger and BTB domain containing 21	Promoter
chr17	11033175	11033252	Promoter (<=1kb)	uc008akj.1	0	ENSMUSG00000023826	Park2	Parkinson disease (autosomal recessive, juvenile) 2, parkin	Promoter
chr17	23701171	23701273	Promoter (<=1kb)	uc008asg.2	0	ENSMUSG00000071256	Zfp213	zinc finger protein 213	Promoter
chr17	23908572	23908656	Promoter (<=1kb)	uc008atj.2	-14	ENSMUSG00000040097	Flywch1	FLYWCH-type zinc finger 1	Promoter
chr17	24615714	24615817	Promoter (<=1kb)	uc008awg.2	171	ENSMUSG00000024142	Mlst8	MTOR associated protein, LST8 homolog (S. cerevisiae)	Promoter
chr17	24861323	24861440	Promoter (<=1kb)	uc008ayd.1	0	ENSMUSG00000040048	Ndufb10	NADH dehydrogenase (ubiquinone) 1 beta subcomplex, 10	Promoter
chr17	27053755	27053843	Promoter (<=1kb)	uc008bep.1	-193	ENSMUSG00000024301	Kifc5b	kinesin family member C5B	Promoter
chr17	27270857	27270935	Promoter (<=1kb)	uc008bfk.1	-21	ENSMUSG00000024208	Uqcc2	ubiquinol-cytochrome c reductase complex assembly factor 2	Promoter
chr17	29239313	29239396	Promoter (4-5kb)	uc008bsh.1	4161	ENSMUSG00000023067	Cdkn1a	cyclin-dependent kinase inhibitor 1A (P21)	Promoter
chr17	29239751	29240101	Promoter (4-5kb)	uc008bsh.1	4599	ENSMUSG00000023067	Cdkn1a	cyclin-dependent kinase inhibitor 1A (P21)	Promoter
chr17	29240203	29240445	Distal Intergenic	uc008bsh.1	5051	ENSMUSG00000023067	Cdkn1a	cyclin-dependent kinase inhibitor 1A (P21)	Intergenic
chr17	29240889	29241035	Distal Intergenic	uc008bsh.1	5737	ENSMUSG00000023067	Cdkn1a	cyclin-dependent kinase inhibitor 1A (P21)	Intergenic
chr17	29241172	29241698	Distal Intergenic	uc008bsh.1	6020	ENSMUSG00000023067	Cdkn1a	cyclin-dependent kinase inhibitor 1A (P21)	Intergenic
chr17	29241965	29242515	Distal Intergenic	uc008bsh.1	6813	ENSMUSG00000023067	Cdkn1a	cyclin-dependent kinase inhibitor 1A (P21)	Intergenic
chr17	29242886	29243056	Distal Intergenic	uc008bsh.1	7734	ENSMUSG00000023067	Cdkn1a	cyclin-dependent kinase inhibitor 1A (P21)	Intergenic
chr17	29243303	29243780	Distal Intergenic	uc008bsh.1	8151	ENSMUSG00000023067	Cdkn1a	cyclin-dependent kinase inhibitor 1A (P21)	Intergenic
chr17	29244460	29244551	Distal Intergenic	uc008bsh.1	9308	ENSMUSG00000023067	Cdkn1a	cyclin-dependent kinase inhibitor 1A (P21)	Intergenic
chr17	29244747	29245062	Distal Intergenic	uc008bsh.1	9595	ENSMUSG00000023067	Cdkn1a	cyclin-dependent kinase inhibitor 1A (P21)	Intergenic
chr17	29245145	29245244	Distal Intergenic	uc008bsh.1	9993	ENSMUSG00000023067	Cdkn1a	cyclin-dependent kinase inhibitor 1A (P21)	Intergenic
chr17	29245340	29245504	Distal Intergenic	uc008bsh.1	10188	ENSMUSG00000023067	Cdkn1a	cyclin-dependent kinase inhibitor 1A (P21)	Intergenic
chr17	29751681	29751807	Promoter (<=1kb)	uc008btf.1	0	ENSMUSG00000090083	Rnf8	ring finger protein 8	Promoter
chr17	34259561	34259640	Promoter (<=1kb)	uc008cbl.1	-137	ENSMUSG00000037649	H2-DMa	histocompatibility 2, class II, locus DMa	Promoter
chr17	35118695	35118779	Promoter (<=1kb)	uc008cer.2	-26	ENSMUSG00000007050	Lsm2	LSM2 homolog, U6 small nuclear RNA and mRNA degradation associated	Promoter
chr17	35272080	35272163	Promoter (<=1kb)	uc008cgb.1	-24	ENSMUSG00000024392	Bag6	BCL2-associated athanogene 6	Promoter
chr17	36034341	36034436	Promoter (<=1kb)	uc012arv.1	-18	ENSMUSG00000050705	2310061I04Rik	RIKEN cDNA 2310061I04 gene	Promoter
chr17	46339584	46339740	Promoter (<=1kb)	uc008cry.1	-10	ENSMUSG00000023953	Polh	polymerase (DNA directed), eta (RAD 30 related)	Promoter
chr17	46919569	46919674	Promoter (<=1kb)	uc008cuj.1	0	ENSMUSG00000063888	Rpl7l1	ribosomal protein L7-like 1	Promoter
chr17	53828684	53828770	Promoter (<=1kb)	uc008czr.2	-44	ENSMUSG00000023940	Sgo1	shugoshin 1	Promoter
chr17	56339433	56339513	Intron (uc008dbh.2/224897, intron 10 of 20)	uc008dbg.1	-16090	ENSMUSG00000019579	Mydgf	myeloid derived growth factor	Intragenic
chr17	56723962	56724040	Promoter (<=1kb)	uc008dcf.1	0	ENSMUSG00000042625	Safb2	scaffold attachment factor B2	Promoter
chr17	56724163	56724423	Promoter (<=1kb)	uc008dcj.2	0	ENSMUSG00000071054	Safb	scaffold attachment factor B	Promoter
chr17	56812495	56812780	Promoter (<=1kb)	uc008dct.1	0	ENSMUSG00000002372	Ranbp3	RAN binding protein 3	Promoter
chr17	66713814	66713925	Intron (uc008dju.2/68617, intron 6 of 11)	uc008djx.1	14346	ENSMUSG00000052105	Mtcl1	microtubule crosslinking factor 1	Intragenic
chr17	75951197	75951336	Promoter (<=1kb)	uc008doq.1	0	ENSMUSG00000002017	Fam98a	family with sequence similarity 98, member A	Promoter
chr17	81088200	81088284	Intron (uc008drk.1/225028, intron 1 of 33)	uc008drk.1	39149	ENSMUSG00000024242	Map4k3	mitogen-activated protein kinase kinase kinase kinase 3	Intragenic
chr17	89024832	89024931	Promoter (<=1kb)	uc008dvq.2	-964	ENSMUSG00000033855	Ston1	stonin 1	Promoter
chr18	6764994	6765253	Promoter (<=1kb)	uc008dzo.1	0	ENSMUSG00000073639	Rab18	RAB18, member RAS oncogene family	Promoter
chr18	9619496	9619573	Promoter (<=1kb)	uc008eaj.1	-20	ENSMUSG00000050996	Cetn1	centrin 1	Promoter
chr18	10182184	10182302	Promoter (<=1kb)	uc008ear.1	-394	ENSMUSG00000024290	Rock1	Rho-associated coiled-coil containing protein kinase 1	Promoter
chr18	11405219	11405366	Distal Intergenic	uc008ebk.1	352711	ENSMUSG00000005836	Gata6	GATA binding protein 6	Intergenic
chr18	24280054	24280159	Promoter (<=1kb)	uc008ego.1	161	ENSMUSG00000047989	Ino80c	INO80 complex subunit C	Promoter
chr18	32322541	32322624	Promoter (<=1kb)	uc008ejc.1	-119	ENSMUSG00000024383	Map3k2	mitogen-activated protein kinase kinase kinase 2	Promoter
chr18	35758819	35758896	Promoter (<=1kb)	uc008emk.1	498	ENSMUSG00000037058	Paip2	polyadenylate-binding protein-interacting protein 2	Promoter
chr18	53904374	53904472	Promoter (<=1kb)	uc008exz.1	-173	ENSMUSG00000048799	Cep120	centrosomal protein 120	Promoter
chr18	57043814	57043939	Intron (uc008eyv.1/320253, intron 1 of 4)	uc008eyv.1	41263	ENSMUSG00000032656	2003-03-01	membrane-associated ring finger (C3HC4) 3	Intragenic
chr18	65263661	65263740	Intron (uc012beb.1/83814, intron 5 of 30)	uc008fet.2	52967	ENSMUSG00000024589	Nedd4l	neural precursor cell expressed, developmentally down-regulated gene 4-like	Intragenic
chr18	70689968	70690057	Promoter (<=1kb)	uc008fok.2	0	ENSMUSG00000038425	Poli	polymerase (DNA directed), iota	Promoter
chr18	74427762	74427851	Promoter (<=1kb)	uc008fph.2	-91	ENSMUSG00000024561	Mbd1	methyl-CpG binding domain protein 1	Promoter
chr18	76144808	76144935	Intron (uc008fqh.1/207259, intron 2 of 5)	uc008fqk.1	-74177	ENSMUSG00000044646	Zbtb7c	zinc finger and BTB domain containing 7C	Intragenic
chr18	80403454	80403616	Promoter (<=1kb)	uc008fsn.1	0	ENSMUSG00000057130	Txnl4a	thioredoxin-like 4A	Promoter
chr18	83231663	83231764	Intron (uc008fui.1/uc008fui.1, intron 2 of 2)	uc008fue.2	-141711	NA	4930592I03Rik	RIKEN cDNA 4930592I03 gene	Intragenic
chr18	85121418	85121504	Promoter (<=1kb)	uc008fuy.1	-502	ENSMUSG00000024645	Timm21	translocase of inner mitochondrial membrane 21	Promoter
chr18	90679474	90679567	Promoter (<=1kb)	uc008fvt.1	0	ENSMUSG00000024614	Tmx3	thioredoxin-related transmembrane protein 3	Promoter
chr18	90771578	90771970	Distal Intergenic	uc008fvv.1	92032	ENSMUSG00000024614	Tmx3	thioredoxin-related transmembrane protein 3	Intergenic
chr19	4839353	4839437	Promoter (<=1kb)	uc008gbb.1	0	ENSMUSG00000067872	Ccdc87	coiled-coil domain containing 87	Promoter
chr19	5388779	5388883	Promoter (<=1kb)	uc008gcu.1	-76	ENSMUSG00000039148	Sart1	squamous cell carcinoma antigen recognized by T cells 1	Promoter
chr19	5912785	5912976	Promoter (<=1kb)	uc008gfw.2	0	ENSMUSG00000024826	Dpf2	D4, zinc and double PHD fingers family 2	Promoter
chr19	5964198	5964297	Promoter (<=1kb)	uc008ggb.2	0	ENSMUSG00000024833	Pola2	polymerase (DNA directed), alpha 2	Promoter
chr19	6363447	6363547	Promoter (<=1kb)	uc008gik.2	-143	ENSMUSG00000024949	Sf1	splicing factor 1	Promoter
chr19	7315563	7315646	Promoter (<=1kb)	uc008gkl.2	66	ENSMUSG00000024764	Naa40	N(alpha)-acetyltransferase 40, NatD catalytic subunit	Promoter
chr19	7557763	7557839	Promoter (<=1kb)	uc008glb.1	0	ENSMUSG00000024758	Rtn3	reticulon 3	Promoter
chr19	16059475	16059561	Promoter (<=1kb)	uc008gwr.1	0	ENSMUSG00000041491	Cep78	centrosomal protein 78	Promoter
chr19	24551932	24552030	Promoter (<=1kb)	uc008haq.1	0	ENSMUSG00000074922	Fam122a	family with sequence similarity 122, member A	Promoter
chr19	36158137	36158224	Promoter (<=1kb)	uc008hhg.2	0	ENSMUSG00000024800	Rpp30	ribonuclease P/MRP 30 subunit	Promoter
chr19	41986257	41986397	Promoter (<=1kb)	uc008hml.1	0	ENSMUSG00000011752	Pgam1	phosphoglycerate mutase 1	Promoter
chr19	59018113	59018241	Promoter (<=1kb)	uc008iax.1	0	ENSMUSG00000025092	Hspa12a	heat shock protein 12A	Promoter
chr19	60866610	60866699	Promoter (<=1kb)	uc008ibz.1	-14	ENSMUSG00000024991	Eif3a	eukaryotic translation initiation factor 3, subunit A	Promoter
chr2	24775135	24775308	Promoter (<=1kb)	uc008ipl.2	-25	ENSMUSG00000036893	Ehmt1	euchromatic histone methyltransferase 1	Promoter
chr2	24805073	24805160	Promoter (<=1kb)	uc008ipo.1	-162	ENSMUSG00000026974	Zmynd19	zinc finger, MYND domain containing 19	Promoter
chr2	25188160	25188280	Promoter (<=1kb)	uc008iro.2	0	ENSMUSG00000036646	Man1b1	mannosidase, alpha, class 1B, member 1	Promoter
chr2	25463980	25464056	Promoter (<=1kb)	uc008isu.1	-14	ENSMUSG00000015087	Rabl6	RAB, member RAS oncogene family-like 6	Promoter
chr2	25996075	25996179	Distal Intergenic	uc008iuc.1	-17744	ENSMUSG00000026932	Nacc2	nucleus accumbens associated 2, BEN and BTB (POZ) domain containing	Intergenic
chr2	26301357	26301433	Promoter (<=1kb)	uc008ivi.1	-621	ENSMUSG00000026924	Sec16a	SEC16 homolog A, endoplasmic reticulum export factor	Promoter
chr2	26819845	26819945	Promoter (<=1kb)	uc008iwn.1	0	ENSMUSG00000052406	Rexo4	REX4, 3'-5' exonuclease	Promoter
chr2	27395859	27395954	Exon (uc008ixr.1/uc008ixr.1, exon 1 of 2)	uc012bsw.1	25192	ENSMUSG00000026917	Wdr5	WD repeat domain 5
chr2	32092037	32092159	Promoter (<=1kb)	uc008jeq.1	-44	ENSMUSG00000039254	Pomt1	protein-O-mannosyltransferase 1	Promoter
chr2	35904824	35904938	Promoter (<=1kb)	uc008jlb.1	-12	ENSMUSG00000026895	Ndufa8	NADH dehydrogenase (ubiquinone) 1 alpha subcomplex, 8	Promoter
chr2	90687177	90687305	Promoter (<=1kb)	uc008ktl.1	-7	ENSMUSG00000027282	Mtch2	mitochondrial carrier 2	Promoter
chr2	91933794	91933873	Distal Intergenic	uc008kxf.1	-69467	ENSMUSG00000027230	Creb3l1	cAMP responsive element binding protein 3-like 1	Intergenic
chr2	93662695	93662781	Promoter (<=1kb)	uc008lge.2	0	ENSMUSG00000027198	Ext2	exostoses (multiple) 2	Promoter
chr2	114027174	114027258	Promoter (<=1kb)	uc008lqj.2	-6	ENSMUSG00000040321	Zfp770	zinc finger protein 770	Promoter
chr2	119722880	119722989	Promoter (<=1kb)	uc008lus.1	0	ENSMUSG00000033943	Mga	MAX gene associated	Promoter
chr2	120393316	120393474	Promoter (<=1kb)	uc008lwg.1	0	ENSMUSG00000027287	Snap23	synaptosomal-associated protein 23	Promoter
chr2	121782137	121782213	Promoter (<=1kb)	uc008lzw.1	0	ENSMUSG00000033411	Ctdspl2	CTD (carboxy-terminal domain, RNA polymerase II, polypeptide A) small phosphatase like 2	Promoter
chr2	125977773	125977891	Promoter (<=1kb)	uc008mdk.2	0	ENSMUSG00000023330	Dtwd1	DTW domain containing 1	Promoter
chr2	142727245	142727331	Promoter (<=1kb)	uc012cfd.1	-45	ENSMUSG00000038844	Kif16b	kinesin family member 16B	Promoter
chr2	152841103	152841186	Promoter (<=1kb)	uc008ngz.1	0	ENSMUSG00000027472	Pdrg1	p53 and DNA damage regulated 1	Promoter
chr2	154718584	154718702	Promoter (<=1kb)	uc008njw.1	0	ENSMUSG00000074656	Eif2s2	eukaryotic translation initiation factor 2, subunit 2 (beta)	Promoter
chr2	156817743	156817935	Promoter (<=1kb)	uc008nof.2	0	ENSMUSG00000027634	Ndrg3	N-myc downstream regulated gene 3	Promoter
chr2	156960925	156961010	Promoter (<=1kb)	uc008non.2	0	ENSMUSG00000027639	Samhd1	SAM domain and HD domain, 1	Promoter
chr2	158235438	158235560	Promoter (<=1kb)	uc008nqf.1	-29	ENSMUSG00000027652	Ralgapb	Ral GTPase activating protein, beta subunit (non-catalytic)	Promoter
chr2	164286336	164286461	Promoter (<=1kb)	uc008nur.1	-10	ENSMUSG00000045503	Sys1	SYS1 Golgi-localized integral membrane protein homolog (S. cerevisiae)	Promoter
chr2	164704797	164704902	Promoter (<=1kb)	uc008nwp.1	0	ENSMUSG00000039849	Pcif1	PDX1 C-terminal inhibiting factor 1	Promoter
chr2	169956834	169956947	Promoter (<=1kb)	uc008obu.2	-114	ENSMUSG00000052056	Zfp217	zinc finger protein 217	Promoter
chr2	172805289	172805387	Promoter (<=1kb)	uc008odd.1	0	ENSMUSG00000005883	Spo11	SPO11 meiotic protein covalently bound to DSB	Promoter
chr2	173562924	173563020	Promoter (<=1kb)	uc008oei.1	-52	ENSMUSG00000054455	Vapb	vesicle-associated membrane protein, associated protein B and C	Promoter
chr2	174241288	174241389	Promoter (<=1kb)	uc008ofc.1	0	ENSMUSG00000016253	Nelfcd	negative elongation factor complex member C/D, Th1l	Promoter
chr2	174298593	174298697	Promoter (<=1kb)	uc008ofg.1	-151	ENSMUSG00000016257	Prelid3b	PRELI domain containing 3B	Promoter
chr2	181747517	181747635	Distal Intergenic	uc008onw.1	148452	ENSMUSG00000038628	Polr3k	polymerase (RNA) III (DNA directed) polypeptide K	Intergenic
chr3	32409463	32409540	Promoter (<=1kb)	uc008owf.2	0	ENSMUSG00000027667	Zfp639	zinc finger protein 639	Promoter
chr3	40512718	40512796	Promoter (<=1kb)	uc008pbi.2	0	ENSMUSG00000069041	Slc25a31	solute carrier family 25 (mitochondrial carrier; adenine nucleotide translocator), member 31	Promoter
chr3	51288042	51288137	Promoter (<=1kb)	uc008pea.1	154	ENSMUSG00000027739	Rab33b	RAB33B, member RAS oncogene family	Promoter
chr3	52821107	52821244	Promoter (<=1kb)	uc008pen.2	0	ENSMUSG00000027742	Cog6	component of oligomeric golgi complex 6	Promoter
chr3	54538909	54539036	Promoter (<=1kb)	uc008pfq.2	250	ENSMUSG00000027752	Exosc8	exosome component 8	Promoter
chr3	87862385	87862470	Promoter (<=1kb)	uc008ptu.1	0	ENSMUSG00000028070	Naxe	NAD(P)HX epimerase	Promoter
chr3	88100800	88100919	Promoter (<=1kb)	uc008puk.1	-13	ENSMUSG00000010538	Tsacc	TSSK6 activating co-chaperone	Promoter
chr3	88639064	88639148	Promoter (<=1kb)	uc008pwy.1	-2	ENSMUSG00000054199	Gon4l	gon-4-like (C.elegans)	Promoter
chr3	94247169	94247288	Promoter (<=1kb)	uc008qgi.1	0	ENSMUSG00000028140	Mrpl9	mitochondrial ribosomal protein L9	Promoter
chr3	102975579	102975714	Promoter (<=1kb)	uc008qsu.1	0	ENSMUSG00000005687	Bcas2	breast carcinoma amplified sequence 2	Promoter
chr3	129427999	129428119	Promoter (<=1kb)	uc008rig.2	0	ENSMUSG00000028017	Egf	epidermal growth factor	Promoter
chr3	137581355	137581444	Promoter (<=1kb)	uc008rms.1	-75	ENSMUSG00000091512	Lamtor3	late endosomal/lysosomal adaptor, MAPK and MTOR activator 3	Promoter
chr3	153568838	153568997	Promoter (<=1kb)	uc008rue.1	105	ENSMUSG00000005493	Msh4	mutS homolog 4	Promoter
chr4	3011493	3011596	Distal Intergenic	uc012dad.1	-87634	ENSMUSG00000094798	Vmn1r2	vomeronasal 1 receptor 2	Intergenic
chr4	11486028	11486125	Promoter (<=1kb)	uc008rzr.1	0	ENSMUSG00000078773	Rad54b	RAD54 homolog B (S. cerevisiae)	Promoter
chr4	19636257	19636352	Promoter (<=1kb)	uc012dat.1	-117	ENSMUSG00000041058	Wwp1	WW domain containing E3 ubiquitin protein ligase 1	Promoter
chr4	34497772	34497856	Promoter (<=1kb)	uc008sga.1	-8	ENSMUSG00000028291	Akirin2	akirin 2	Promoter
chr4	44181210	44181304	Promoter (<=1kb)	uc008srt.2	-55	ENSMUSG00000035696	Rnf38	ring finger protein 38	Promoter
chr4	45985045	45985121	Promoter (<=1kb)	uc008stc.1	-151	ENSMUSG00000035517	Tdrd7	tudor domain containing 7	Promoter
chr4	48777635	48777804	Distal Intergenic	uc012ddz.1	101249	ENSMUSG00000028348	Cavin4	caveolae associated 4	Intergenic
chr4	55362814	55362909	Promoter (<=1kb)	uc012dej.1	-5	ENSMUSG00000028426	Rad23b	RAD23 homolog B, nucleotide excision repair protein	Promoter
chr4	59015943	59016047	Promoter (<=1kb)	uc008szn.2	-18	ENSMUSG00000070972	Dnajc25	DnaJ heat shock protein family (Hsp40) member C25	Promoter
chr4	59594345	59594458	Promoter (<=1kb)	uc008szy.2	0	ENSMUSG00000028383	Hsdl2	hydroxysteroid dehydrogenase like 2	Promoter
chr4	87740370	87740472	Promoter (<=1kb)	uc008tmt.1	-62	ENSMUSG00000038368	Focad	focadhesin	Promoter
chr4	97951698	97951828	Distal Intergenic	uc012dhg.1	95552	ENSMUSG00000028563	Tm2d1	TM2 domain containing 1	Intergenic
chr4	115511694	115511805	Promoter (<=1kb)	uc008ufl.1	-46	ENSMUSG00000028708	Mknk1	MAP kinase-interacting serine/threonine kinase 1	Promoter
chr4	120689829	120689946	Promoter (<=1kb)	uc008unw.2	0	ENSMUSG00000032870	Smap2	small ArfGAP 2	Promoter
chr4	123582172	123582286	Promoter (<=1kb)	uc008uqk.1	0	ENSMUSG00000028647	Mycbp	MYC binding protein	Promoter
chr4	124762280	124762356	Promoter (<=1kb)	uc008urs.1	-35	ENSMUSG00000028863	Meaf6	MYST/Esa1-associated factor 6	Promoter
chr4	126645408	126645567	Promoter (<=1kb)	uc008uty.2	-241	ENSMUSG00000042446	Zmym4	zinc finger, MYM-type 4	Promoter
chr4	126738371	126738477	Promoter (<=1kb)	uc008uue.1	0	ENSMUSG00000043872	Zmym1	zinc finger, MYM domain containing 1	Promoter
chr4	129419608	129419722	Promoter (<=1kb)	uc008uye.1	-82	ENSMUSG00000028790	Khdrbs1	KH domain containing, RNA binding, signal transduction associated 1	Promoter
chr4	132399077	132399170	Promoter (<=1kb)	uc008vbw.2	0	ENSMUSG00000028882	Ppp1r8	protein phosphatase 1, regulatory (inhibitor) subunit 8	Promoter
chr4	132440379	132440492	Promoter (<=1kb)	uc008vby.1	-6	ENSMUSG00000028879	Stx12	syntaxin 12	Promoter
chr4	133743129	133743222	Promoter (<=1kb)	uc008vef.2	-129	ENSMUSG00000037443	Cep85	centrosomal protein 85	Promoter
chr4	134479406	134479533	Promoter (<=1kb)	uc008vfx.1	-7	ENSMUSG00000037266	Rsrp1	arginine/serine rich protein 1	Promoter
chr4	134546692	134546770	Distal Intergenic	uc008vga.1	59797	ENSMUSG00000028821	Syf2	SYF2 homolog, RNA splicing factor (S. cerevisiae)	Intergenic
chr4	134909091	134909266	Promoter (<=1kb)	uc008vge.2	0	ENSMUSG00000028809	Srrm1	serine/arginine repetitive matrix 1	Promoter
chr4	137772945	137773075	Promoter (<=1kb)	uc008vkl.2	0	ENSMUSG00000028759	Hp1bp3	heterochromatin protein 1, binding protein 3	Promoter
chr4	138233565	138233670	Distal Intergenic	uc008vlb.1	47496	ENSMUSG00000043621	Ubxn10	UBX domain protein 10	Intergenic
chr4	138936275	138936458	Promoter (<=1kb)	uc008vmj.2	-116	ENSMUSG00000066036	Ubr4	ubiquitin protein ligase E3 component n-recognin 4	Promoter
chr4	140695660	140695736	Promoter (<=1kb)	uc008vnw.1	0	ENSMUSG00000040842	Szrd1	SUZ RNA binding domain containing 1	Promoter
chr4	141094609	141094688	Promoter (<=1kb)	uc008voq.1	-97	ENSMUSG00000040761	Spen	spen family transcription repressor	Promoter
chr4	145230552	145230645	Intron (uc008vsa.1/236069, intron 1 of 2)	uc008vsa.1	23531	ENSMUSG00000096233	Gm13238	carnitine deficiency-associated gene expressed in ventricle 3 pseudogene	Intragenic
chr4	147113132	147113214	Distal Intergenic	uc012dpe.1	-36470	NA	NA	NA	Intergenic
chr4	150053061	150053169	Distal Intergenic	uc008vxu.1	-26778	ENSMUSG00000039838	Slc45a1	solute carrier family 45, member 1	Intergenic
chr4	150283963	150284060	Promoter (<=1kb)	uc008vxz.2	0	ENSMUSG00000028964	Park7	Parkinson disease (autosomal recessive, early onset) 7	Promoter
chr4	153349190	153349320	Promoter (<=1kb)	uc008wav.2	0	ENSMUSG00000029027	Dffb	DNA fragmentation factor, beta subunit	Promoter
chr4	154937824	154937982	Promoter (<=1kb)	uc008wdu.2	0	ENSMUSG00000029063	Nadk	NAD kinase	Promoter
chr4	155366730	155367062	Promoter (<=1kb)	uc008wfq.1	0	ENSMUSG00000050796	B3galt6	UDP-Gal:betaGal beta 1,3-galactosyltransferase, polypeptide 6	Promoter
chr5	23349908	23350052	Promoter (<=1kb)	uc008wqs.2	0	ENSMUSG00000028998	Tomm7	translocase of outer mitochondrial membrane 7 homolog (yeast)	Promoter
chr5	25211596	25211710	Promoter (<=1kb)	uc008wta.1	0	ENSMUSG00000028933	Xrcc2	X-ray repair complementing defective repair in Chinese hamster cells 2	Promoter
chr5	30559091	30559169	Promoter (<=1kb)	uc008wvh.1	0	ENSMUSG00000075703	Selenoi	selenoprotein I	Promoter
chr5	31262623	31262776	Promoter (<=1kb)	uc008wwr.2	0	ENSMUSG00000045302	Preb	prolactin regulatory element binding	Promoter
chr5	32761167	32761316	Promoter (<=1kb)	uc008wzq.2	-27	ENSMUSG00000014956	Ppp1cb	protein phosphatase 1, catalytic subunit, beta isoform	Promoter
chr5	36826966	36827064	Promoter (<=1kb)	uc012dvi.1	-32	ENSMUSG00000029196	Tada2b	transcriptional adaptor 2B	Promoter
chr5	54389556	54389660	Promoter (<=1kb)	uc008xlq.2	-102	ENSMUSG00000039156	Stim2	stromal interaction molecule 2	Promoter
chr5	76760151	76760231	Promoter (<=1kb)	uc008xuv.1	-15	ENSMUSG00000029235	Pdcl2	phosducin-like 2	Promoter
chr5	77739404	77739548	Promoter (<=1kb)	uc008xwe.2	0	ENSMUSG00000029250	Polr2b	polymerase (RNA) II (DNA directed) polypeptide B	Promoter
chr5	96432148	96432272	Distal Intergenic	uc008yfb.1	46190	ENSMUSG00000023078	Cxcl13	chemokine (C-X-C motif) ligand 13	Intergenic
chr5	100947386	100947464	Promoter (<=1kb)	uc008yhs.2	58	ENSMUSG00000035297	Cops4	COP9 signalosome subunit 4	Promoter
chr5	101103260	101103350	Promoter (<=1kb)	uc008yhu.2	0	ENSMUSG00000029319	Coq2	coenzyme Q2 4-hydroxybenzoate polyprenyltransferase	Promoter
chr5	107393270	107393397	Promoter (<=1kb)	uc008ylw.1	0	ENSMUSG00000029283	Cdc7	cell division cycle 7 (S. cerevisiae)	Promoter
chr5	108329522	108329598	Promoter (<=1kb)	uc008ynh.2	0	ENSMUSG00000058558	Rpl5	ribosomal protein L5	Promoter
chr5	109204044	109204120	Downstream (2-3kb)	uc008ypd.1	20262	ENSMUSG00000004821	Tmed11	transmembrane p24 trafficking protein 11
chr5	110503509	110503593	Distal Intergenic	uc008ypo.2	-25395	ENSMUSG00000064247	Plcxd1	phosphatidylinositol-specific phospholipase C, X domain containing 1	Intergenic
chr5	111759561	111759774	Promoter (<=1kb)	uc008ysb.1	-9	ENSMUSG00000050017	Pitpnb	phosphatidylinositol transfer protein, beta	Promoter
chr5	113115436	113115512	Downstream (2-3kb)	uc012ebi.1	-109231	ENSMUSG00000058153	Sez6l	seizure related 6 homolog like
chr5	116081786	116081959	Promoter (<=1kb)	uc008zeh.2	0	ENSMUSG00000107121	1110006O24Rik	RIKEN cDNA 1110006O24 gene	Promoter
chr5	121902564	121902646	Promoter (<=1kb)	uc008zji.2	-72	ENSMUSG00000029452	Tmem116	transmembrane protein 116	Promoter
chr5	122110511	122110619	Promoter (<=1kb)	uc008zjz.1	0	ENSMUSG00000029456	Acad10	acyl-Coenzyme A dehydrogenase family, member 10	Promoter
chr5	123526189	123526292	Promoter (<=1kb)	uc008znc.1	0	ENSMUSG00000054434	Tmem120b	transmembrane protein 120B	Promoter
chr5	125342947	125343046	Promoter (<=1kb)	uc008zqs.1	-29	ENSMUSG00000079215	Zfp664	zinc finger protein 664	Promoter
chr5	125914412	125914549	Promoter (<=1kb)	uc008zrq.1	0	ENSMUSG00000029480	Dhx37	DEAH (Asp-Glu-Ala-His) box polypeptide 37	Promoter
chr5	130138591	130139042	Distal Intergenic	uc008zta.1	36921	ENSMUSG00000051034	Zfp11	zinc finger protein 11	Intergenic
chr5	130139247	130139342	Distal Intergenic	uc008zta.1	36621	ENSMUSG00000051034	Zfp11	zinc finger protein 11	Intergenic
chr5	130322809	130322888	Promoter (<=1kb)	uc008ztk.1	0	ENSMUSG00000025538	Sumf2	sulfatase modifying factor 2	Promoter
chr5	135058485	135058580	Promoter (<=1kb)	uc008zwl.1	0	ENSMUSG00000023104	Rfc2	replication factor C (activator 1) 2	Promoter
chr5	135115245	135115321	Promoter (<=1kb)	uc008zwq.1	-47	ENSMUSG00000040731	Eif4h	eukaryotic translation initiation factor 4H	Promoter
chr5	136592404	136592502	Promoter (<=1kb)	uc008zzw.2	-59	ENSMUSG00000039771	Polr2j	polymerase (RNA) II (DNA directed) polypeptide J	Promoter
chr5	137462713	137462807	Promoter (<=1kb)	uc009abh.1	0	ENSMUSG00000059518	Znhit1	zinc finger, HIT domain containing 1	Promoter
chr5	137943664	137943776	Promoter (<=1kb)	uc009aco.1	-7	ENSMUSG00000029715	Pop7	processing of precursor 7, ribonuclease P family, (S. cerevisiae)	Promoter
chr5	138228970	138229071	Promoter (<=1kb)	uc009adz.2	0	ENSMUSG00000037108	Zcwpw1	zinc finger, CW type with PWWP domain 1	Promoter
chr5	142843309	142843458	Distal Intergenic	uc009aio.1	-33993	ENSMUSG00000056493	Foxk1	forkhead box K1	Intergenic
chr5	142843661	142843752	Distal Intergenic	uc009aio.1	-33699	ENSMUSG00000056493	Foxk1	forkhead box K1	Intergenic
chr5	143105330	143105518	Promoter (<=1kb)	uc009aiy.1	-20	ENSMUSG00000029578	Wipi2	WD repeat domain, phosphoinositide interacting 2	Promoter
chr5	143667753	143667837	Promoter (<=1kb)	uc009ajk.1	566	ENSMUSG00000029580	Actb	actin, beta	Promoter
chr5	143942434	143942543	Promoter (<=1kb)	uc009ajq.1	-12	ENSMUSG00000061898	Rbak	RB-associated KRAB zinc finger	Promoter
chr5	145844641	145844733	Promoter (<=1kb)	uc009ama.1	-5	ENSMUSG00000029621	Arpc1a	actin related protein 2/3 complex, subunit 1A	Promoter
chr5	148241703	148241798	Promoter (<=1kb)	uc009aod.2	-358	ENSMUSG00000029647	Pan3	PAN3 poly(A) specific ribonuclease subunit	Promoter
chr5	149996050	149996164	Promoter (<=1kb)	uc009apg.2	0	ENSMUSG00000041264	Uspl1	ubiquitin specific peptidase like 1	Promoter
chr5	151476182	151476261	Promoter (<=1kb)	uc009auh.1	-141	ENSMUSG00000034021	Pds5b	PDS5 cohesin associated factor B	Promoter
chr6	4699332	4699448	Promoter (2-3kb)	uc009avv.1	2026	ENSMUSG00000092035	Peg10	paternally expressed 10	Promoter
chr6	13019691	13019807	Promoter (<=1kb)	uc009ayk.2	0	ENSMUSG00000029571	Tmem106b	transmembrane protein 106B	Promoter
chr6	17586826	17586931	Promoter (<=1kb)	uc009azs.1	-167	ENSMUSG00000015733	Capza2	capping protein (actin filament) muscle Z-line, alpha 2	Promoter
chr6	18059031	18059184	Promoter (<=1kb)	uc009bah.2	0	ENSMUSG00000010796	Asz1	ankyrin repeat, SAM and basic leucine zipper domain containing 1	Promoter
chr6	35316534	35316657	Distal Intergenic	uc009bir.1	-40393	ENSMUSG00000047420	Fam180a	family with sequence similarity 180, member A	Intergenic
chr6	42214916	42215020	Promoter (<=1kb)	uc009bqq.1	-18	ENSMUSG00000029863	Casp2	caspase 2	Promoter
chr6	54987876	54987966	Promoter (<=1kb)	uc009cai.1	-29	ENSMUSG00000029777	Gars	glycyl-tRNA synthetase	Promoter
chr6	66803084	66803213	Distal Intergenic	uc009cew.2	-43178	ENSMUSG00000036402	Gng12	guanine nucleotide binding protein (G protein), gamma 12	Intergenic
chr6	81873590	81873681	Promoter (<=1kb)	uc009clc.1	0	ENSMUSG00000035125	Gcfc2	GC-rich sequence DNA binding factor 2	Promoter
chr6	83028531	83028660	Promoter (<=1kb)	uc009cmh.1	0	ENSMUSG00000069678	Pcgf1	polycomb group ring finger 1	Promoter
chr6	83303181	83303281	Promoter (3-4kb)	uc009cnh.1	3703	ENSMUSG00000045160	Bola3	bolA-like 3 (E. coli)	Promoter
chr6	83864288	83864426	Promoter (<=1kb)	uc009coo.2	0	ENSMUSG00000030016	Zfp638	zinc finger protein 638	Promoter
chr6	86476505	86476637	Promoter (<=1kb)	uc009csc.1	-346	ENSMUSG00000051695	Pcbp1	poly(rC) binding protein 1	Promoter
chr6	86683329	86683494	Promoter (<=1kb)	uc009csl.2	0	ENSMUSG00000001157	Gmcl1	germ cell-less, spermatogenesis associated 1	Promoter
chr6	90319448	90319570	Promoter (<=1kb)	uc009cxd.2	0	ENSMUSG00000034430	Zxdc	ZXD family zinc finger C	Promoter
chr6	91423580	91423701	Promoter (<=1kb)	uc009cyc.1	-44	ENSMUSG00000030095	Tmem43	transmembrane protein 43	Promoter
chr6	117829495	117829639	Distal Intergenic	uc009dld.1	16400	ENSMUSG00000042097	Zfp239	zinc finger protein 239	Intergenic
chr6	118512244	118512353	Promoter (<=1kb)	uc009dlr.1	0	ENSMUSG00000007827	Ankrd26	ankyrin repeat domain 26	Promoter
chr6	134848362	134848462	Promoter (<=1kb)	uc012eup.1	383	ENSMUSG00000100876	2810454H06Rik	RIKEN cDNA 2810454H06 gene	Promoter
chr6	137541251	137541339	Intron (uc009enc.1/13860, intron 1 of 21)	uc009enb.1	-21723	ENSMUSG00000015766	Eps8	epidermal growth factor receptor pathway substrate 8	Intragenic
chr6	137794770	137794948	Distal Intergenic	uc009enh.1	91672	ENSMUSG00000030225	Dera	deoxyribose-phosphate aldolase (putative)	Intergenic
chr6	146525943	146526088	Promoter (<=1kb)	uc009esb.1	269	ENSMUSG00000040250	Ints13	integrator complex subunit 13	Promoter
chr7	4088854	4088976	Promoter (<=1kb)	uc009exc.1	196	ENSMUSG00000035545	Leng8	leukocyte receptor cluster (LRC) member 8	Promoter
chr7	4610646	4610726	Promoter (<=1kb)	uc009eyb.1	-94	ENSMUSG00000052296	Ppp6r1	protein phosphatase 6, regulatory subunit 1	Promoter
chr7	16973121	16973222	Promoter (<=1kb)	uc009fhp.1	0	ENSMUSG00000052833	Sae1	SUMO1 activating enzyme subunit 1	Promoter
chr7	19576383	19576550	Promoter (<=1kb)	uc009fka.2	-44	ENSMUSG00000048481	Mypop	Myb-related transcription factor, partner of profilin	Promoter
chr7	25184523	25184672	Promoter (<=1kb)	uc009fpm.1	0	ENSMUSG00000002210	Smg9	smg-9 homolog, nonsense mediated mRNA decay factor (C. elegans)	Promoter
chr7	29052779	29052873	Promoter (<=1kb)	uc009fyc.1	-27	ENSMUSG00000046058	Eid2	EP300 interacting inhibitor of differentiation 2	Promoter
chr7	29596328	29596484	Promoter (<=1kb)	uc009fzz.2	419	ENSMUSG00000015165	Hnrnpl	heterogeneous nuclear ribonucleoprotein L	Promoter
chr7	29747278	29747432	Promoter (<=1kb)	uc009gah.1	0	ENSMUSG00000054808	Actn4	actinin alpha 4	Promoter
chr7	30857898	30857982	Promoter (<=1kb)	uc009gdc.2	-56	ENSMUSG00000098022	Zfp82	zinc finger protein 82	Promoter
chr7	31017243	31017369	Promoter (<=1kb)	uc009gdt.1	150	ENSMUSG00000019738	Polr2i	polymerase (RNA) II (DNA directed) polypeptide I	Promoter
chr7	36322728	36322822	Promoter (<=1kb)	uc012fij.1	0	ENSMUSG00000030491	Tdrd12	tudor domain containing 12	Promoter
chr7	51849304	51849380	Promoter (3-4kb)	uc009gqh.1	3048	ENSMUSG00000062785	Kcnc3	potassium voltage gated channel, Shaw-related subfamily, member 3	Promoter
chr7	52071599	52071706	Promoter (<=1kb)	uc009gqx.2	-34	ENSMUSG00000074141	Gm21948	predicted gene, 21948	Promoter
chr7	52459967	52460080	Promoter (<=1kb)	uc009gub.1	182	ENSMUSG00000038292	Ccdc155	coiled-coil domain containing 155	Promoter
chr7	52651032	52651193	Promoter (<=1kb)	uc009gux.1	-15	ENSMUSG00000063511	Snrnp70	small nuclear ribonucleoprotein 70 (U1)	Promoter
chr7	52651288	52651434	Promoter (<=1kb)	uc009gux.1	-271	ENSMUSG00000063511	Snrnp70	small nuclear ribonucleoprotein 70 (U1)	Promoter
chr7	71218280	71218477	Distal Intergenic	uc009hfp.2	-80244	ENSMUSG00000030523	Trpm1	transient receptor potential cation channel, subfamily M, member 1	Intergenic
chr7	74517720	74517810	Promoter (<=1kb)	uc009hif.1	0	ENSMUSG00000030557	Mef2a	myocyte enhancer factor 2A	Promoter
chr7	80860178	80860323	Distal Intergenic	uc009hrf.2	-24870	ENSMUSG00000078670	Fam174b	family with sequence similarity 174, member B	Intergenic
chr7	86899369	86899492	Intron (uc009hza.1/626359, intron 4 of 17)	uc009hza.1	11320	ENSMUSG00000039099	Wdr93	WD repeat domain 93	Intragenic
chr7	86899642	86899739	Intron (uc009hza.1/626359, intron 4 of 17)	uc009hza.1	11593	ENSMUSG00000039099	Wdr93	WD repeat domain 93	Intragenic
chr7	87485142	87485236	Promoter (<=1kb)	uc012fnq.1	-37	ENSMUSG00000030533	Unc45a	unc-45 myosin chaperone A	Promoter
chr7	104520038	104520150	Promoter (<=1kb)	uc009ijc.2	0	ENSMUSG00000035704	Alg8	asparagine-linked glycosylation 8 (alpha-1,3-glucosyltransferase)	Promoter
chr7	105851428	105851533	Promoter (<=1kb)	uc009ikt.1	-340	ENSMUSG00000030753	Thap12	THAP domain containing 12	Promoter
chr7	129276450	129276569	Promoter (<=1kb)	uc009joo.2	0	ENSMUSG00000030867	Plk1	polo like kinase 1	Promoter
chr7	132851172	132851292	Promoter (<=1kb)	uc009jqh.1	0	ENSMUSG00000032777	Gtf3c1	general transcription factor III C 1	Promoter
chr7	134072325	134072407	Promoter (<=1kb)	uc009jtm.1	0	ENSMUSG00000030685	Kctd13	potassium channel tetramerisation domain containing 13	Promoter
chr7	134160842	134160965	Promoter (<=1kb)	uc009jtx.1	0	ENSMUSG00000107068	Pagr1a	PAXIP1 associated glutamate rich protein 1A	Promoter
chr7	138506363	138506472	Promoter (<=1kb)	uc012fvb.1	-151	ENSMUSG00000040177	2310057M21Rik	RIKEN cDNA 2310057M21 gene	Promoter
chr7	147973727	147973883	Promoter (<=1kb)	uc009kid.2	0	ENSMUSG00000025480	Syce1	synaptonemal complex central element protein 1	Promoter
chr8	4238714	4238829	Promoter (<=1kb)	uc009kti.2	0	ENSMUSG00000002948	Map2k7	mitogen-activated protein kinase kinase 7	Promoter
chr8	9977666	9977789	Promoter (<=1kb)	uc009kum.1	0	ENSMUSG00000040396	Abhd13	abhydrolase domain containing 13	Promoter
chr8	11635157	11635297	Promoter (<=1kb)	uc009kvo.2	457	ENSMUSG00000031508	Ankrd10	ankyrin repeat domain 10	Promoter
chr8	13287811	13287929	Promoter (<=1kb)	uc009kxm.1	-84	ENSMUSG00000038497	Tmco3	transmembrane and coiled-coil domains 3	Promoter
chr8	18595492	18595586	Promoter (<=1kb)	uc009kzt.1	319	ENSMUSG00000039842	Mcph1	microcephaly, primary autosomal recessive 1	Promoter
chr8	19784639	19784725	Distal Intergenic	uc012gai.1	55063	ENSMUSG00000096265	4930467E23Rik	RIKEN cDNA 4930467E23 gene	Intergenic
chr8	23704231	23704429	Promoter (<=1kb)	uc009ldh.2	0	ENSMUSG00000008892	Vdac3	voltage-dependent anion channel 3	Promoter
chr8	24367561	24367683	Promoter (<=1kb)	uc009leu.1	-9	ENSMUSG00000015341	Golga7	golgi autoantigen, golgin subfamily a, 7	Promoter
chr8	47248985	47249070	Promoter (<=1kb)	uc009lpv.1	0	ENSMUSG00000031631	Cfap97	cilia and flagella associated protein 97	Promoter
chr8	71317789	71317897	Promoter (<=1kb)	uc009lwj.1	0	ENSMUSG00000031864	Ints10	integrator complex subunit 10	Promoter
chr8	72427131	72427258	Promoter (<=1kb)	uc009lyd.1	-674	ENSMUSG00000036199	Ndufa13	NADH dehydrogenase (ubiquinone) 1 alpha subcomplex, 13	Promoter
chr8	72758328	72758493	Promoter (<=1kb)	uc009lzj.1	-7	ENSMUSG00000002343	Armc6	armadillo repeat containing 6	Promoter
chr8	72877170	72877429	Promoter (<=1kb)	uc009mab.2	0	ENSMUSG00000058301	Upf1	UPF1 regulator of nonsense transcripts homolog (yeast)	Promoter
chr8	72963504	72963728	Promoter (<=1kb)	uc009mae.1	-32	ENSMUSG00000003575	Crtc1	CREB regulated transcription coactivator 1	Promoter
chr8	73153725	73153893	Promoter (1-2kb)	uc009mba.2	1641	ENSMUSG00000038508	Gdf15	growth differentiation factor 15	Promoter
chr8	73389632	73389739	Promoter (2-3kb)	uc012gfk.1	-2475	ENSMUSG00000002908	Kcnn1	potassium intermediate/small conductance calcium-activated channel, subfamily N, member 1	Promoter
chr8	74999163	74999284	Promoter (<=1kb)	uc009mgc.1	-31	ENSMUSG00000052488	Cherp	calcium homeostasis endoplasmic reticulum protein	Promoter
chr8	81818877	81818975	Promoter (<=1kb)	uc009min.2	-22	ENSMUSG00000037022	Mmaa	methylmalonic aciduria (cobalamin deficiency) type A	Promoter
chr8	83263425	83263557	Promoter (<=1kb)	uc012ggn.1	-67	ENSMUSG00000031715	Smarca5	SWI/SNF related, matrix associated, actin dependent regulator of chromatin, subfamily a, member 5	Promoter
chr8	85913661	85913768	Promoter (<=1kb)	uc009mkd.1	0	ENSMUSG00000002190	Clgn	calmegin	Promoter
chr8	86280775	86280880	Distal Intergenic	uc012ggt.1	-15565	ENSMUSG00000002885	Adgre5	adhesion G protein-coupled receptor E5	Intergenic
chr8	86671821	86671951	Promoter (<=1kb)	uc009mmc.2	0	ENSMUSG00000008129	4930432K21Rik	RIKEN cDNA 4930432K21 gene	Promoter
chr8	90661703	90661800	Promoter (<=1kb)	uc009mrc.1	0	ENSMUSG00000031657	Heatr3	HEAT repeat containing 3	Promoter
chr8	96622434	96622539	Promoter (<=1kb)	uc009mvs.1	172	ENSMUSG00000031755	Bbs2	Bardet-Biedl syndrome 2 (human)	Promoter
chr8	107058494	107058600	Promoter (<=1kb)	uc009nas.2	0	ENSMUSG00000031878	Nae1	NEDD8 activating enzyme E1 subunit 1	Promoter
chr8	108282539	108282636	Promoter (<=1kb)	uc009neb.1	-32	ENSMUSG00000013150	Gfod2	glucose-fructose oxidoreductase domain containing 2	Promoter
chr8	109817291	109817399	Promoter (<=1kb)	uc012gkc.1	0	ENSMUSG00000003847	Nfat5	nuclear factor of activated T cells 5	Promoter
chr8	113555684	113555786	Promoter (<=1kb)	uc009nln.2	-33	ENSMUSG00000033658	Ddx19b	DEAD (Asp-Glu-Ala-Asp) box polypeptide 19b	Promoter
chr8	114400363	114400444	Promoter (<=1kb)	uc009nmy.1	131	ENSMUSG00000031953	Tmem170	transmembrane protein 170	Promoter
chr8	116064192	116064268	Distal Intergenic	uc009nnn.1	-95218	ENSMUSG00000078908	Mon1b	MON1 homolog B, secretory traffciking associated	Intergenic
chr8	116963525	116963614	Promoter (<=1kb)	uc009noc.2	0	ENSMUSG00000004637	Wwox	WW domain-containing oxidoreductase	Promoter
chr8	124856417	124856635	Intron (uc009nsj.1/22761, intron 5 of 9)	uc009nsk.1	28011	ENSMUSG00000039079	Trhr2	thyrotropin releasing hormone receptor 2	Intragenic
chr8	124900345	124900446	Promoter (<=1kb)	uc009nsl.1	-70	ENSMUSG00000017478	Zc3h18	zinc finger CCCH-type containing 18	Promoter
chr8	125589296	125589402	Promoter (<=1kb)	uc009nud.1	-6	ENSMUSG00000000738	Spg7	SPG7, paraplegin matrix AAA peptidase subunit	Promoter
chr8	126001703	126001785	Promoter (<=1kb)	uc009nwc.2	0	ENSMUSG00000031967	Afg3l1	AFG3-like AAA ATPase 1	Promoter
chr8	127421604	127421801	Promoter (<=1kb)	uc009nxw.1	0	ENSMUSG00000074030	Exoc8	exocyst complex component 8	Promoter
chr8	129469781	129469871	Promoter (<=1kb)	uc009nza.1	-51	ENSMUSG00000093904	Tomm20	translocase of outer mitochondrial membrane 20 homolog (yeast)	Promoter
chr9	13553515	13553635	Promoter (<=1kb)	uc012goc.1	0	ENSMUSG00000031918	Mtmr2	myotubularin related protein 2	Promoter
chr9	15162259	15162359	Promoter (<=1kb)	uc009ofu.2	-27	ENSMUSG00000046111	Cep295	centrosomal protein 295	Promoter
chr9	20682491	20682592	Promoter (1-2kb)	uc009ojj.1	1562	ENSMUSG00000038742	Angptl6	angiopoietin-like 6	Promoter
chr9	20682776	20682900	Promoter (1-2kb)	uc009ojj.1	1254	ENSMUSG00000038742	Angptl6	angiopoietin-like 6	Promoter
chr9	21397228	21397426	Promoter (<=1kb)	uc009olz.1	0	ENSMUSG00000032182	Yipf2	Yip1 domain family, member 2	Promoter
chr9	21420386	21420596	Promoter (<=1kb)	uc009omd.2	-17	ENSMUSG00000032187	Smarca4	SWI/SNF related, matrix associated, actin dependent regulator of chromatin, subfamily a, member 4	Promoter
chr9	48303448	48303524	Promoter (<=1kb)	uc009pii.2	0	ENSMUSG00000042293	Gm5617	predicted gene 5617	Promoter
chr9	53056197	53056278	Promoter (<=1kb)	uc009plz.2	0	ENSMUSG00000053289	Ddx10	DEAD (Asp-Glu-Ala-Asp) box polypeptide 10	Promoter
chr9	59464923	59465070	Promoter (<=1kb)	uc009pxz.1	-21	ENSMUSG00000025237	Parp6	poly (ADP-ribose) polymerase family, member 6	Promoter
chr9	62129979	62130072	Promoter (<=1kb)	uc009qag.1	0	ENSMUSG00000046846	Spesp1	sperm equatorial segment protein 1	Promoter
chr9	65141947	65142038	Promoter (<=1kb)	uc009qda.1	-64	ENSMUSG00000015357	Clpx	caseinolytic mitochondrial matrix peptidase chaperone subunit	Promoter
chr9	79641363	79641450	Promoter (<=1kb)	uc009qux.1	-126	ENSMUSG00000032328	Tmem30a	transmembrane protein 30A	Promoter
chr9	96753536	96753613	Intron (uc009rcu.1/235534, intron 3 of 6)	uc009rcu.1	36228	ENSMUSG00000043587	Pxylp1	2-phosphoxylose phosphatase 1	Intragenic
chr9	98880281	98880357	Distal Intergenic	uc009rds.1	-6435	ENSMUSG00000032463	Faim	Fas apoptotic inhibitory molecule	Intergenic
chr9	108208316	108208408	Promoter (<=1kb)	uc009rpd.1	-34	ENSMUSG00000039461	Tcta	T cell leukemia translocation altered gene	Promoter
chr9	108729397	108729481	Promoter (<=1kb)	uc009rrb.1	746	ENSMUSG00000023473	Celsr3	cadherin, EGF LAG seven-pass G-type receptor 3	Promoter
chr9	108838630	108838721	Promoter (<=1kb)	uc009rrg.1	0	ENSMUSG00000025651	Uqcrc1	ubiquinol-cytochrome c reductase core protein 1	Promoter
chr9	110207599	110207691	Promoter (<=1kb)	uc009rtv.1	-5	ENSMUSG00000054836	Elp6	elongator acetyltransferase complex subunit 6	Promoter
chr9	110235751	110235830	Promoter (<=1kb)	uc009rtw.2	0	ENSMUSG00000032485	Scap	SREBF chaperone	Promoter
chr9	110559240	110559334	Promoter (<=1kb)	uc009rum.2	233	ENSMUSG00000019659	Ccdc12	coiled-coil domain containing 12	Promoter
chr9	114597746	114597825	Promoter (<=1kb)	uc009rxx.1	-124	ENSMUSG00000032435	Dync1li1	dynein cytoplasmic 1 light intermediate chain 1	Promoter
chr9	119353969	119354107	Promoter (<=1kb)	uc009saz.2	0	ENSMUSG00000042787	Exog	endo/exonuclease (5'-3'), endonuclease G-like	Promoter
chr9	120051707	120051971	Distal Intergenic	uc009scj.1	-6889	ENSMUSG00000032517	Mobp	myelin-associated oligodendrocytic basic protein	Intergenic
chr9	122813643	122813827	Distal Intergenic	uc009sfh.1	16101	ENSMUSG00000063488	Zkscan7	zinc finger with KRAB and SCAN domains 7	Intergenic
chr9	122814074	122814150	Distal Intergenic	uc009sfh.1	16532	ENSMUSG00000063488	Zkscan7	zinc finger with KRAB and SCAN domains 7	Intergenic
chrX	46231285	46231478	Promoter (<=1kb)	uc009tcu.1	-395	ENSMUSG00000079606	Gm595	predicted gene 595	Promoter
chrX	120143929	120144038	Distal Intergenic	uc009uem.1	-73130	ENSMUSG00000079450	Cldn34c1	claudin 34C1	Intergenic
chrX	121323236	121323380	Distal Intergenic	uc009uep.1	-73717	ENSMUSG00000072049	Vmn2r121	vomeronasal 2, receptor 121	Intergenic
chrX	166429131	166429331	Promoter (1-2kb)	uc012hrr.1	1516	ENSMUSG00000035299	Mid1	midline 1	Promoter
chrX	166435975	166436077	Distal Intergenic	uc012hrr.1	8360	ENSMUSG00000035299	Mid1	midline 1	Intergenic
chrX	166436192	166436325	Distal Intergenic	uc012hrr.1	8577	ENSMUSG00000035299	Mid1	midline 1	Intergenic
chrY	2652222	2652308	Distal Intergenic	uc012hsd.1	264945	ENSMUSG00000094658	Rbmy	RNA binding motif protein, Y chromosome	Intergenic
