# Supplementary material for: CDK2 regulates the NRF1/Ehmt1 axis during meiotic prophase I
Source: J Cell Biol. 2019 Jul 26;218(9):2896–918. doi: 10.1083/jcb.201903125 (PMC6719441; doi:10.1083/jcb.201903125)
Supplement: Tables S1-S12 (ZIP) [file JCB_201903125_TableS1-S12.zip › JCB_201903125_TableS4.xlsx]

## Sheet: Table S4
Table S4: Overlap between NRF1 and NRF1 (FASEB) peaks
NRF1			NRF1 (FASEB)
chr	start	end	chr	start	end	annotation	transcriptId	distanceToTSS	ENSEMBL	SYMBOL	GENENAME	annotation2
chr1	24012436	24012535	chr1	24012372	24012638	Promoter (<=1kb)	uc007amj.2	0	ENSMUSG00000026154	Sdhaf4	succinate dehydrogenase complex assembly factor 4	Promoter
chr1	74282907	74283037	chr1	74282767	74283091	Promoter (<=1kb)	uc007bln.1	-55	ENSMUSG00000006304	Arpc2	actin related protein 2/3 complex, subunit 2	Promoter
chr1	123327552	123327682	chr1	123327407	123327843	Promoter (<=1kb)	uc007cjr.1	0	ENSMUSG00000026339	Ccdc93	coiled-coil domain containing 93	Promoter
chr1	127332411	127332538	chr1	127332256	127332640	Promoter (<=1kb)	uc007ckf.1	-147	ENSMUSG00000026341	Actr3	ARP3 actin-related protein 3	Promoter
chr1	136391082	136391207	chr1	136390973	136391373	Promoter (<=1kb)	uc007csc.1	-30	ENSMUSG00000042229	Rabif	RAB interacting factor	Promoter
chr1	141318695	141318836	chr1	141318487	141318824	Promoter (<=1kb)	uc007cwg.2	-124	ENSMUSG00000033964	Zbtb41	zinc finger and BTB domain containing 41	Promoter
chr1	167933040	167933157	chr1	167932924	167933340	Promoter (<=1kb)	uc007dkg.1	-276	ENSMUSG00000026565	Pou2f1	POU domain, class 2, transcription factor 1	Promoter
chr1	178744253	178744391	chr1	178744127	178744424	Promoter (<=1kb)	uc007duh.1	-552	ENSMUSG00000026504	Sdccag8	serologically defined colon cancer antigen 8	Promoter
chr1	187027879	187028024	chr1	187027654	187028204	Promoter (<=1kb)	uc007dyu.2	-23	ENSMUSG00000039318	Rab3gap2	RAB3 GTPase activating protein subunit 2	Promoter
chr1	187155963	187156071	chr1	187155828	187156270	Promoter (<=1kb)	uc007dzc.1	0	ENSMUSG00000026617	Bpnt1	bisphosphate 3'-nucleotidase 1	Promoter
chr1	193399516	193399653	chr1	193399367	193399789	Promoter (<=1kb)	uc007eco.1	0	ENSMUSG00000037461	Ints7	integrator complex subunit 7	Promoter
chr10	7512635	7512719	chr10	7512490	7512927	Promoter (<=1kb)	uc007eio.2	0	ENSMUSG00000015757	Ppil4	peptidylprolyl isomerase (cyclophilin)-like 4	Promoter
chr10	58785901	58786022	chr10	58785725	58786065	Promoter (<=1kb)	uc007fdo.2	-22	ENSMUSG00000019916	P4ha1	procollagen-proline, 2-oxoglutarate 4-dioxygenase (proline 4-hydroxylase), alpha 1 polypeptide	Promoter
chr10	62706369	62706499	chr10	62706267	62706560	Promoter (<=1kb)	uc007fka.2	-46	ENSMUSG00000020064	Herc4	hect domain and RLD 4	Promoter
chr10	70807636	70807722	chr10	70807495	70807832	Promoter (<=1kb)	uc007foq.1	-40	ENSMUSG00000037710	Cisd1	CDGSH iron sulfur domain 1	Promoter
chr10	74674660	74674782	chr10	74674507	74674896	Promoter (<=1kb)	uc007fqd.1	-36	ENSMUSG00000033444	Specc1l	sperm antigen with calponin homology and coiled-coil domains 1-like	Promoter
chr10	75384305	75384399	chr10	75384171	75384413	Promoter (<=1kb)	uc007ftm.2	0	ENSMUSG00000000902	Smarcb1	SWI/SNF related, matrix associated, actin dependent regulator of chromatin, subfamily b, member 1	Promoter
chr10	79144618	79144922	chr10	79144660	79144924	Promoter (<=1kb)	uc007fzi.1	-18	ENSMUSG00000020307	Cdc34	cell division cycle 34	Promoter
chr10	79727499	79727678	chr10	79727426	79727711	Promoter (<=1kb)	uc007gck.2	-58	ENSMUSG00000069565	Dazap1	DAZ associated protein 1	Promoter
chr10	80317906	80318046	chr10	80317647	80318243	Promoter (<=1kb)	uc007gez.1	0	ENSMUSG00000035215	Lsm7	LSM7 homolog, U6 small nuclear RNA and mRNA degradation associated	Promoter
chr10	80783908	80783988	chr10	80783741	80784155	Promoter (<=1kb)	uc007ghf.2	61	ENSMUSG00000034889	Cactin	cactin, spliceosome C complex subunit	Promoter
chr10	116661505	116661638	chr10	116661389	116661784	Promoter (<=1kb)	uc007hcx.2	0	ENSMUSG00000020171	Yeats4	YEATS domain containing 4	Promoter
chr10	117229795	117229891	chr10	117229609	117229985	Promoter (<=1kb)	uc007hdq.1	-35	ENSMUSG00000052798	Nup107	nucleoporin 107	Promoter
chr11	11708936	11709050	chr11	11708867	11709228	Promoter (<=1kb)	uc007iar.2	0	ENSMUSG00000035455	Fignl1	fidgetin-like 1	Promoter
chr11	50191028	50191244	chr11	50191069	50191402	Promoter (<=1kb)	uc007isk.1	0	ENSMUSG00000007850	Hnrnph1	heterogeneous nuclear ribonucleoprotein H1	Promoter
chr11	51076517	51076637	chr11	51076338	51076747	Promoter (<=1kb)	uc007itq.1	0	ENSMUSG00000045942	BC049762	cDNA sequence BC049762	Promoter
chr11	53380783	53380917	chr11	53380605	53380963	Promoter (<=1kb)	uc007iwl.1	0	ENSMUSG00000018395	Kif3a	kinesin family member 3A	Promoter
chr11	54336268	54336402	chr11	54336103	54336544	Promoter (<=1kb)	uc007ixy.1	0	ENSMUSG00000037533	Rapgef6	Rap guanine nucleotide exchange factor (GEF) 6	Promoter
chr11	57917411	57917488	chr11	57917183	57917654	Promoter (<=1kb)	uc007jaj.1	-167	ENSMUSG00000020515	Cnot8	CCR4-NOT transcription complex, subunit 8	Promoter
chr11	59021752	59021873	chr11	59021640	59021982	Promoter (<=1kb)	uc007jdl.1	0	ENSMUSG00000020441	2310033P09Rik	RIKEN cDNA 2310033P09 gene	Promoter
chr11	59263486	59263604	chr11	59263321	59263698	Promoter (<=1kb)	uc007jdu.1	0	ENSMUSG00000036819	Jmjd4	jumonji domain containing 4	Promoter
chr11	60351416	60351517	chr11	60351176	60351646	Promoter (<=1kb)	uc007jgd.2	232	ENSMUSG00000042650	Alkbh5	alkB homolog 5, RNA demethylase	Promoter
chr11	69476096	69476189	chr11	69475983	69476288	Promoter (<=1kb)	uc007jqv.1	0	ENSMUSG00000018761	Mpdu1	mannose-P-dolichol utilization defect 1	Promoter
chr11	69734865	69735124	chr11	69734851	69735256	Promoter (<=1kb)	uc007jst.2	0	ENSMUSG00000078812	Eif5a	eukaryotic translation initiation factor 5A	Promoter
chr11	73143115	73143266	chr11	73143005	73143387	Promoter (<=1kb)	uc007kan.1	0	ENSMUSG00000112920	Spata22	spermatogenesis associated 22	Promoter
chr11	77795965	77796299	chr11	77795897	77796271	Promoter (<=1kb)	uc007khr.2	-19	ENSMUSG00000037791	Phf12	PHD finger protein 12	Promoter
chr11	77908086	77908197	chr11	77907958	77908243	Promoter (<=1kb)	uc007kid.2	0	ENSMUSG00000037750	Fam222b	family with sequence similarity 222, member B	Promoter
chr11	86071063	86071172	chr11	86070875	86071297	Promoter (<=1kb)	uc007ksj.1	0	ENSMUSG00000018068	Ints2	integrator complex subunit 2	Promoter
chr11	86358245	86358459	chr11	86358194	86358516	Promoter (<=1kb)	uc007ksn.2	0	ENSMUSG00000020516	Rps6kb1	ribosomal protein S6 kinase, polypeptide 1	Promoter
chr11	87861030	87861182	chr11	87860880	87861292	Promoter (<=1kb)	uc007kvc.1	0	ENSMUSG00000018379	Srsf1	serine/arginine-rich splicing factor 1	Promoter
chr11	97176897	97176998	chr11	97176743	97177257	Promoter (<=1kb)	uc007ldx.2	-32	ENSMUSG00000018882	Mrpl45	mitochondrial ribosomal protein L45	Promoter
chr11	102417655	102417764	chr11	102417647	102417843	Promoter (<=1kb)	uc011yfs.1	-184	ENSMUSG00000034621	Gpatch8	G patch domain containing 8	Promoter
chr11	118280434	118280553	chr11	118280424	118280625	Promoter (<=1kb)	uc007mpe.1	-35	ENSMUSG00000025575	Cant1	calcium activated nucleotidase 1	Promoter
chr12	16817682	16817764	chr12	16817605	16817919	Promoter (<=1kb)	uc007ncc.2	-7	ENSMUSG00000057469	E2f6	E2F transcription factor 6	Promoter
chr12	71553955	71554077	chr12	71553871	71554305	Promoter (<=1kb)	uc007ntu.1	-64	ENSMUSG00000021072	Tmx1	thioredoxin-related transmembrane protein 1	Promoter
chr12	99985080	99985200	chr12	99984973	99985214	Promoter (<=1kb)	uc007org.1	0	ENSMUSG00000021012	Zc3h14	zinc finger CCCH type containing 14	Promoter
chr13	14705288	14705504	chr13	14705124	14705685	Promoter (<=1kb)	uc007pnj.1	0	ENSMUSG00000015672	Mrpl32	mitochondrial ribosomal protein L32	Promoter
chr13	25112161	25112286	chr13	25112115	25112394	Promoter (<=1kb)	uc007pwu.1	0	ENSMUSG00000021339	Mrs2	MRS2 magnesium transporter	Promoter
chr13	55794375	55794504	chr13	55794181	55794580	Promoter (<=1kb)	uc007qrx.1	0	ENSMUSG00000045767	B230219D22Rik	RIKEN cDNA B230219D22 gene	Promoter
chr13	68720915	68721064	chr13	68720793	68721284	Promoter (<=1kb)	uc007rby.1	0	ENSMUSG00000034617	Mtrr	5-methyltetrahydrofolate-homocysteine methyltransferase reductase	Promoter
chr13	74487656	74487817	chr13	74487512	74487990	Promoter (<=1kb)	uc007rfa.1	0	ENSMUSG00000021577	Sdha	succinate dehydrogenase complex, subunit A, flavoprotein (Fp)	Promoter
chr13	76156118	76156212	chr13	76155937	76156321	Promoter (<=1kb)	uc011zcb.1	0	ENSMUSG00000043190	Rfesd	Rieske (Fe-S) domain containing	Promoter
chr13	104968746	104968909	chr13	104968633	104969102	Promoter (<=1kb)	uc007rsx.1	-10	ENSMUSG00000021712	Trim23	tripartite motif-containing 23	Promoter
chr14	20902317	20902457	chr14	20902147	20902582	Promoter (<=1kb)	uc007siy.2	0	ENSMUSG00000045107	Saysd1	SAYSVFN motif domain containing 1	Promoter
chr14	37781958	37782058	chr14	37781859	37782225	Promoter (<=1kb)	uc007tbo.1	-9	ENSMUSG00000058690	Ccser2	coiled-coil serine rich 2	Promoter
chr14	58416887	58416979	chr14	58416656	58417013	Promoter (<=1kb)	uc007udo.2	-47	ENSMUSG00000021963	Sap18	Sin3-associated polypeptide 18	Promoter
chr14	65059449	65059564	chr14	65059315	65059662	Promoter (<=1kb)	uc007uih.1	299	ENSMUSG00000054733	Msra	methionine sulfoxide reductase A	Promoter
chr14	122277795	122277874	chr14	122277625	122277977	Promoter (<=1kb)	uc007vao.1	0	ENSMUSG00000041765	Ubac2	ubiquitin associated domain containing 2	Promoter
chr14	122506216	122506372	chr14	122506127	122506504	Promoter (<=1kb)	uc007vaw.1	0	ENSMUSG00000025544	Tm9sf2	transmembrane 9 superfamily member 2	Promoter
chr15	31383423	31383506	chr15	31383200	31383679	Promoter (<=1kb)	uc007vkg.1	0	ENSMUSG00000022236	Ropn1l	ropporin 1-like	Promoter
chr15	51823342	51823482	chr15	51823166	51823572	Promoter (<=1kb)	uc007vrd.2	-37	ENSMUSG00000022314	Rad21	RAD21 cohesin complex component	Promoter
chr15	73253622	73253718	chr15	73253613	73253898	Promoter (<=1kb)	uc007wcb.1	0	ENSMUSG00000022607	Ptk2	PTK2 protein tyrosine kinase 2	Promoter
chr15	76307729	76307871	chr15	76307647	76308028	Promoter (<=1kb)	uc011zuv.1	-4	ENSMUSG00000022556	Hsf1	heat shock factor 1	Promoter
chr15	79489591	79489678	chr15	79489350	79489898	Promoter (<=1kb)	uc007wuc.1	0	ENSMUSG00000022428	Cby1	chibby family member 1, beta catenin antagonist	Promoter
chr15	84753609	84753778	chr15	84753393	84754034	Promoter (<=1kb)	uc007xcq.1	-80	ENSMUSG00000016619	Nup50	nucleoporin 50	Promoter
chr15	85642086	85642164	chr15	85641926	85642305	Promoter (<=1kb)	uc007xdl.2	0	ENSMUSG00000064284	Cdpf1	cysteine rich, DPF motif domain containing 1	Promoter
chr15	99082090	99082200	chr15	99082065	99082442	Promoter (<=1kb)	uc007xpb.2	192	ENSMUSG00000037570	Mcrs1	microspherule protein 1	Promoter
chr15	102501448	102501572	chr15	102501226	102501714	Promoter (<=1kb)	uc007xwr.1	0	ENSMUSG00000062683	Atp5g2	ATP synthase, H+ transporting, mitochondrial F0 complex, subunit C2 (subunit 9)	Promoter
chr16	4003755	4003863	chr16	4003563	4004114	Promoter (2-3kb)	uc007xzg.1	-2076	ENSMUSG00000039738	Slx4	SLX4 structure-specific endonuclease subunit homolog (S. cerevisiae)	Promoter
chr16	8470781	8470919	chr16	8470605	8471165	Promoter (<=1kb)	uc007ycl.1	0	ENSMUSG00000039345	Mettl22	methyltransferase like 22	Promoter
chr16	13671916	13672012	chr16	13671798	13672125	Promoter (<=1kb)	uc007yge.2	0	NA	NA	NA	Promoter
chr16	16302947	16303065	chr16	16302886	16303101	Promoter (<=1kb)	uc007yie.1	-10	ENSMUSG00000022792	Yars2	tyrosyl-tRNA synthetase 2 (mitochondrial)	Promoter
chr16	29579319	29579470	chr16	29579118	29579564	Promoter (<=1kb)	uc007ywe.2	0	ENSMUSG00000038084	Opa1	OPA1, mitochondrial dynamin like GTPase	Promoter
chr16	32332222	32332339	chr16	32332115	32332456	Promoter (<=1kb)	uc007yyp.2	0	ENSMUSG00000053774	Ubxn7	UBX domain protein 7	Promoter
chr16	56717545	56717720	chr16	56717466	56717826	Promoter (<=1kb)	uc012ags.1	-79	ENSMUSG00000022757	Tfg	Trk-fused gene	Promoter
chr16	90727592	90727756	chr16	90727467	90727843	Promoter (<=1kb)	uc007zwj.1	0	ENSMUSG00000022978	Mis18a	MIS18 kinetochore protein A	Promoter
chr16	93832278	93832386	chr16	93832136	93832572	Promoter (<=1kb)	uc007zzz.2	0	ENSMUSG00000039456	Morc3	microrchidia 3	Promoter
chr16	96366871	96367063	chr16	96366702	96367164	Promoter (<=1kb)	uc008acp.1	0	ENSMUSG00000023147	Wrb	tryptophan rich basic protein	Promoter
chr17	23701170	23701273	chr17	23701076	23701408	Promoter (<=1kb)	uc008asg.2	0	ENSMUSG00000071256	Zfp213	zinc finger protein 213	Promoter
chr17	29751680	29751807	chr17	29751545	29751922	Promoter (<=1kb)	uc008btf.1	0	ENSMUSG00000090083	Rnf8	ring finger protein 8	Promoter
chr17	34259560	34259640	chr17	34259328	34259740	Promoter (<=1kb)	uc008cbl.1	-137	ENSMUSG00000037649	H2-DMa	histocompatibility 2, class II, locus DMa	Promoter
chr17	35118694	35118779	chr17	35118578	35118806	Promoter (<=1kb)	uc008cer.2	-26	ENSMUSG00000007050	Lsm2	LSM2 homolog, U6 small nuclear RNA and mRNA degradation associated	Promoter
chr17	46339583	46339740	chr17	46339560	46339950	Promoter (<=1kb)	uc008cry.1	-10	ENSMUSG00000023953	Polh	polymerase (DNA directed), eta (RAD 30 related)	Promoter
chr17	53828683	53828770	chr17	53828503	53829040	Promoter (<=1kb)	uc008czr.2	-44	ENSMUSG00000023940	Sgo1	shugoshin 1	Promoter
chr17	56723961	56724040	chr17	56723872	56724572	Promoter (<=1kb)	uc008dcf.1	0	ENSMUSG00000042625	Safb2	scaffold attachment factor B2	Promoter
chr17	56724162	56724423	chr17	56723872	56724572	Promoter (<=1kb)	uc008dcj.2	0	ENSMUSG00000071054	Safb	scaffold attachment factor B	Promoter
chr17	56812494	56812780	chr17	56812261	56812908	Promoter (<=1kb)	uc008dct.1	0	ENSMUSG00000002372	Ranbp3	RAN binding protein 3	Promoter
chr17	75951196	75951336	chr17	75951017	75951414	Promoter (<=1kb)	uc008doq.1	0	ENSMUSG00000002017	Fam98a	family with sequence similarity 98, member A	Promoter
chr18	6764993	6765253	chr18	6764822	6765420	Promoter (<=1kb)	uc008dzo.1	0	ENSMUSG00000073639	Rab18	RAB18, member RAS oncogene family	Promoter
chr18	10182183	10182302	chr18	10182164	10182284	Promoter (<=1kb)	uc008ear.1	-394	ENSMUSG00000024290	Rock1	Rho-associated coiled-coil containing protein kinase 1	Promoter
chr18	35758818	35758896	chr18	35758744	35759017	Promoter (<=1kb)	uc008emk.1	498	ENSMUSG00000037058	Paip2	polyadenylate-binding protein-interacting protein 2	Promoter
chr18	74427761	74427851	chr18	74427544	74427994	Promoter (<=1kb)	uc008fph.2	-91	ENSMUSG00000024561	Mbd1	methyl-CpG binding domain protein 1	Promoter
chr18	80403453	80403616	chr18	80403260	80403781	Promoter (<=1kb)	uc008fsn.1	0	ENSMUSG00000057130	Txnl4a	thioredoxin-like 4A	Promoter
chr18	90679473	90679567	chr18	90679362	90679643	Promoter (<=1kb)	uc008fvt.1	0	ENSMUSG00000024614	Tmx3	thioredoxin-related transmembrane protein 3	Promoter
chr19	5388778	5388883	chr19	5388642	5388956	Promoter (<=1kb)	uc008gcu.1	-76	ENSMUSG00000039148	Sart1	squamous cell carcinoma antigen recognized by T cells 1	Promoter
chr19	5912784	5912976	chr19	5912605	5913081	Promoter (<=1kb)	uc008gfw.2	0	ENSMUSG00000024826	Dpf2	D4, zinc and double PHD fingers family 2	Promoter
chr19	6363446	6363547	chr19	6363323	6363607	Promoter (<=1kb)	uc008gik.2	-143	ENSMUSG00000024949	Sf1	splicing factor 1	Promoter
chr19	7557762	7557839	chr19	7557577	7557910	Promoter (<=1kb)	uc008glb.1	0	ENSMUSG00000024758	Rtn3	reticulon 3	Promoter
chr19	41986256	41986397	chr19	41986160	41986415	Promoter (<=1kb)	uc008hml.1	0	ENSMUSG00000011752	Pgam1	phosphoglycerate mutase 1	Promoter
chr19	59018112	59018241	chr19	59017984	59018307	Promoter (<=1kb)	uc008iax.1	0	ENSMUSG00000025092	Hspa12a	heat shock protein 12A	Promoter
chr2	24775134	24775308	chr2	24775165	24775404	Promoter (<=1kb)	uc008ipl.2	-25	ENSMUSG00000036893	Ehmt1	euchromatic histone methyltransferase 1	Promoter
chr2	25188159	25188280	chr2	25187988	25188428	Promoter (<=1kb)	uc008iro.2	0	ENSMUSG00000036646	Man1b1	mannosidase, alpha, class 1B, member 1	Promoter
chr2	25996074	25996179	chr2	25995921	25996393	Distal Intergenic	uc008iuc.1	-17744	ENSMUSG00000026932	Nacc2	nucleus accumbens associated 2, BEN and BTB (POZ) domain containing	Intergenic
chr2	32092036	32092159	chr2	32091822	32092379	Promoter (<=1kb)	uc008jeq.1	-44	ENSMUSG00000039254	Pomt1	protein-O-mannosyltransferase 1	Promoter
chr2	90687176	90687305	chr2	90686985	90687363	Promoter (<=1kb)	uc008ktl.1	-7	ENSMUSG00000027282	Mtch2	mitochondrial carrier 2	Promoter
chr2	119722879	119722989	chr2	119722722	119723163	Promoter (<=1kb)	uc008lus.1	0	ENSMUSG00000033943	Mga	MAX gene associated	Promoter
chr2	120393315	120393474	chr2	120393149	120393589	Promoter (<=1kb)	uc008lwg.1	0	ENSMUSG00000027287	Snap23	synaptosomal-associated protein 23	Promoter
chr2	121782136	121782213	chr2	121782013	121782262	Promoter (<=1kb)	uc008lzw.1	0	ENSMUSG00000033411	Ctdspl2	CTD (carboxy-terminal domain, RNA polymerase II, polypeptide A) small phosphatase like 2	Promoter
chr2	156817742	156817935	chr2	156817754	156817997	Promoter (<=1kb)	uc008nof.2	0	ENSMUSG00000027634	Ndrg3	N-myc downstream regulated gene 3	Promoter
chr2	156960924	156961010	chr2	156960693	156961177	Promoter (<=1kb)	uc008non.2	0	ENSMUSG00000027639	Samhd1	SAM domain and HD domain, 1	Promoter
chr2	158235437	158235560	chr2	158235330	158235685	Promoter (<=1kb)	uc008nqf.1	-29	ENSMUSG00000027652	Ralgapb	Ral GTPase activating protein, beta subunit (non-catalytic)	Promoter
chr2	164704796	164704902	chr2	164704765	164705016	Promoter (<=1kb)	uc008nwp.1	0	ENSMUSG00000039849	Pcif1	PDX1 C-terminal inhibiting factor 1	Promoter
chr2	173562923	173563020	chr2	173562746	173563150	Promoter (<=1kb)	uc008oei.1	-52	ENSMUSG00000054455	Vapb	vesicle-associated membrane protein, associated protein B and C	Promoter
chr2	174241287	174241389	chr2	174241107	174241542	Promoter (<=1kb)	uc008ofc.1	0	ENSMUSG00000016253	Nelfcd	negative elongation factor complex member C/D, Th1l	Promoter
chr2	174298592	174298697	chr2	174298429	174298901	Promoter (<=1kb)	uc008ofg.1	-151	ENSMUSG00000016257	Prelid3b	PRELI domain containing 3B	Promoter
chr3	40512717	40512796	chr3	40512448	40512887	Promoter (<=1kb)	uc008pbi.2	0	ENSMUSG00000069041	Slc25a31	solute carrier family 25 (mitochondrial carrier; adenine nucleotide translocator), member 31	Promoter
chr3	52821106	52821244	chr3	52820922	52821440	Promoter (<=1kb)	uc008pen.2	0	ENSMUSG00000027742	Cog6	component of oligomeric golgi complex 6	Promoter
chr3	54538908	54539036	chr3	54538862	54539226	Promoter (<=1kb)	uc008pfq.2	250	ENSMUSG00000027752	Exosc8	exosome component 8	Promoter
chr3	87862384	87862470	chr3	87862224	87862607	Promoter (<=1kb)	uc008ptu.1	0	ENSMUSG00000028070	Naxe	NAD(P)HX epimerase	Promoter
chr3	94247168	94247288	chr3	94247022	94247376	Promoter (<=1kb)	uc008qgi.1	0	ENSMUSG00000028140	Mrpl9	mitochondrial ribosomal protein L9	Promoter
chr3	102975578	102975714	chr3	102975434	102975854	Promoter (<=1kb)	uc008qsu.1	0	ENSMUSG00000005687	Bcas2	breast carcinoma amplified sequence 2	Promoter
chr3	153568837	153568997	chr3	153568712	153569163	Promoter (<=1kb)	uc008rue.1	105	ENSMUSG00000005493	Msh4	mutS homolog 4	Promoter
chr4	44181209	44181304	chr4	44181142	44181453	Promoter (<=1kb)	uc008srt.2	-55	ENSMUSG00000035696	Rnf38	ring finger protein 38	Promoter
chr4	55362813	55362909	chr4	55362586	55363019	Promoter (<=1kb)	uc012dej.1	-5	ENSMUSG00000028426	Rad23b	RAD23 homolog B, nucleotide excision repair protein	Promoter
chr4	120689828	120689946	chr4	120689801	120690026	Promoter (<=1kb)	uc008unw.2	0	ENSMUSG00000032870	Smap2	small ArfGAP 2	Promoter
chr4	123582171	123582286	chr4	123582157	123582391	Promoter (<=1kb)	uc008uqk.1	0	ENSMUSG00000028647	Mycbp	MYC binding protein	Promoter
chr4	126645407	126645567	chr4	126645350	126645503	Promoter (<=1kb)	uc008uty.2	-241	ENSMUSG00000042446	Zmym4	zinc finger, MYM-type 4	Promoter
chr4	129419607	129419722	chr4	129419382	129419785	Promoter (<=1kb)	uc008uye.1	-82	ENSMUSG00000028790	Khdrbs1	KH domain containing, RNA binding, signal transduction associated 1	Promoter
chr4	132440378	132440492	chr4	132440128	132440745	Promoter (<=1kb)	uc008vby.1	-6	ENSMUSG00000028879	Stx12	syntaxin 12	Promoter
chr4	134479405	134479533	chr4	134479241	134479874	Promoter (<=1kb)	uc008vfx.1	-7	ENSMUSG00000037266	Rsrp1	arginine/serine rich protein 1	Promoter
chr4	134909090	134909266	chr4	134909087	134909417	Promoter (<=1kb)	uc008vge.2	0	ENSMUSG00000028809	Srrm1	serine/arginine repetitive matrix 1	Promoter
chr4	137772944	137773075	chr4	137772842	137773153	Promoter (<=1kb)	uc008vkl.2	0	ENSMUSG00000028759	Hp1bp3	heterochromatin protein 1, binding protein 3	Promoter
chr4	138936274	138936458	chr4	138936078	138936653	Promoter (<=1kb)	uc008vmj.2	-116	ENSMUSG00000066036	Ubr4	ubiquitin protein ligase E3 component n-recognin 4	Promoter
chr4	150283962	150284060	chr4	150283779	150284306	Promoter (<=1kb)	uc008vxz.2	0	ENSMUSG00000028964	Park7	Parkinson disease (autosomal recessive, early onset) 7	Promoter
chr4	154937823	154937982	chr4	154937794	154938085	Promoter (<=1kb)	uc008wdu.2	0	ENSMUSG00000029063	Nadk	NAD kinase	Promoter
chr4	155366729	155367062	chr4	155366630	155367264	Promoter (<=1kb)	uc008wfq.1	0	ENSMUSG00000050796	B3galt6	UDP-Gal:betaGal beta 1,3-galactosyltransferase, polypeptide 6	Promoter
chr5	23349907	23350052	chr5	23349835	23350178	Promoter (<=1kb)	uc008wqs.2	0	ENSMUSG00000028998	Tomm7	translocase of outer mitochondrial membrane 7 homolog (yeast)	Promoter
chr5	25211595	25211710	chr5	25211449	25211783	Promoter (<=1kb)	uc008wta.1	0	ENSMUSG00000028933	Xrcc2	X-ray repair complementing defective repair in Chinese hamster cells 2	Promoter
chr5	30559090	30559169	chr5	30558892	30559328	Promoter (<=1kb)	uc008wvh.1	0	ENSMUSG00000075703	Selenoi	selenoprotein I	Promoter
chr5	31262622	31262776	chr5	31262426	31262966	Promoter (<=1kb)	uc008wwr.2	0	ENSMUSG00000045302	Preb	prolactin regulatory element binding	Promoter
chr5	32761166	32761316	chr5	32761089	32761336	Promoter (<=1kb)	uc008wzq.2	-27	ENSMUSG00000014956	Ppp1cb	protein phosphatase 1, catalytic subunit, beta isoform	Promoter
chr5	77739403	77739548	chr5	77739129	77739674	Promoter (<=1kb)	uc008xwe.2	0	ENSMUSG00000029250	Polr2b	polymerase (RNA) II (DNA directed) polypeptide B	Promoter
chr5	107393269	107393397	chr5	107393169	107393442	Promoter (<=1kb)	uc008ylw.1	0	ENSMUSG00000029283	Cdc7	cell division cycle 7 (S. cerevisiae)	Promoter
chr5	122110510	122110619	chr5	122110324	122110640	Promoter (<=1kb)	uc008zjz.1	0	ENSMUSG00000029456	Acad10	acyl-Coenzyme A dehydrogenase family, member 10	Promoter
chr5	123526188	123526292	chr5	123526091	123526331	Promoter (<=1kb)	uc008znc.1	0	ENSMUSG00000054434	Tmem120b	transmembrane protein 120B	Promoter
chr5	125342946	125343046	chr5	125342975	125343229	Promoter (<=1kb)	uc008zqs.1	-29	ENSMUSG00000079215	Zfp664	zinc finger protein 664	Promoter
chr5	125914411	125914549	chr5	125914295	125914756	Promoter (<=1kb)	uc008zrq.1	0	ENSMUSG00000029480	Dhx37	DEAH (Asp-Glu-Ala-His) box polypeptide 37	Promoter
chr5	130322808	130322888	chr5	130322551	130323093	Promoter (<=1kb)	uc008ztk.1	0	ENSMUSG00000025538	Sumf2	sulfatase modifying factor 2	Promoter
chr5	135058484	135058580	chr5	135058375	135058722	Promoter (<=1kb)	uc008zwl.1	0	ENSMUSG00000023104	Rfc2	replication factor C (activator 1) 2	Promoter
chr5	136592403	136592502	chr5	136592291	136592694	Promoter (<=1kb)	uc008zzw.2	-59	ENSMUSG00000039771	Polr2j	polymerase (RNA) II (DNA directed) polypeptide J	Promoter
chr5	137943663	137943776	chr5	137943510	137943960	Promoter (<=1kb)	uc009aco.1	-7	ENSMUSG00000029715	Pop7	processing of precursor 7, ribonuclease P family, (S. cerevisiae)	Promoter
chr5	148241702	148241798	chr5	148241621	148241865	Promoter (<=1kb)	uc009aod.2	-358	ENSMUSG00000029647	Pan3	PAN3 poly(A) specific ribonuclease subunit	Promoter
chr6	4699331	4699448	chr6	4699239	4699603	Promoter (2-3kb)	uc009avv.1	2026	ENSMUSG00000092035	Peg10	paternally expressed 10	Promoter
chr6	13019690	13019807	chr6	13019575	13019900	Promoter (<=1kb)	uc009ayk.2	0	ENSMUSG00000029571	Tmem106b	transmembrane protein 106B	Promoter
chr6	18059030	18059184	chr6	18058896	18059360	Promoter (<=1kb)	uc009bah.2	0	ENSMUSG00000010796	Asz1	ankyrin repeat, SAM and basic leucine zipper domain containing 1	Promoter
chr6	42214915	42215020	chr6	42214808	42215090	Promoter (<=1kb)	uc009bqq.1	-18	ENSMUSG00000029863	Casp2	caspase 2	Promoter
chr6	81873589	81873681	chr6	81873433	81873832	Promoter (<=1kb)	uc009clc.1	0	ENSMUSG00000035125	Gcfc2	GC-rich sequence DNA binding factor 2	Promoter
chr6	83028530	83028660	chr6	83028455	83028789	Promoter (<=1kb)	uc009cmh.1	0	ENSMUSG00000069678	Pcgf1	polycomb group ring finger 1	Promoter
chr6	83864287	83864426	chr6	83864138	83864541	Promoter (<=1kb)	uc009coo.2	0	ENSMUSG00000030016	Zfp638	zinc finger protein 638	Promoter
chr6	86683328	86683494	chr6	86683151	86683676	Promoter (<=1kb)	uc009csl.2	0	ENSMUSG00000001157	Gmcl1	germ cell-less, spermatogenesis associated 1	Promoter
chr6	90319447	90319570	chr6	90319284	90319660	Promoter (<=1kb)	uc009cxd.2	0	ENSMUSG00000034430	Zxdc	ZXD family zinc finger C	Promoter
chr6	118512243	118512353	chr6	118512213	118512506	Promoter (<=1kb)	uc009dlr.1	0	ENSMUSG00000007827	Ankrd26	ankyrin repeat domain 26	Promoter
chr6	134848361	134848462	chr6	134848355	134848585	Promoter (<=1kb)	uc012eup.1	383	ENSMUSG00000100876	2810454H06Rik	RIKEN cDNA 2810454H06 gene	Promoter
chr6	146525942	146526088	chr6	146525835	146526198	Promoter (<=1kb)	uc009esb.1	269	ENSMUSG00000040250	Ints13	integrator complex subunit 13	Promoter
chr7	4088853	4088976	chr7	4088751	4089168	Promoter (<=1kb)	uc009exc.1	196	ENSMUSG00000035545	Leng8	leukocyte receptor cluster (LRC) member 8	Promoter
chr7	16973120	16973222	chr7	16972945	16973377	Promoter (<=1kb)	uc009fhp.1	0	ENSMUSG00000052833	Sae1	SUMO1 activating enzyme subunit 1	Promoter
chr7	19576382	19576550	chr7	19576220	19576619	Promoter (<=1kb)	uc009fka.2	-44	ENSMUSG00000048481	Mypop	Myb-related transcription factor, partner of profilin	Promoter
chr7	25184522	25184672	chr7	25184418	25184804	Promoter (<=1kb)	uc009fpm.1	0	ENSMUSG00000002210	Smg9	smg-9 homolog, nonsense mediated mRNA decay factor (C. elegans)	Promoter
chr7	29052778	29052873	chr7	29052665	29052868	Promoter (<=1kb)	uc009fyc.1	-27	ENSMUSG00000046058	Eid2	EP300 interacting inhibitor of differentiation 2	Promoter
chr7	29596327	29596484	chr7	29596242	29596605	Promoter (<=1kb)	uc009fzz.2	419	ENSMUSG00000015165	Hnrnpl	heterogeneous nuclear ribonucleoprotein L	Promoter
chr7	30857897	30857982	chr7	30857740	30858063	Promoter (<=1kb)	uc009gdc.2	-56	ENSMUSG00000098022	Zfp82	zinc finger protein 82	Promoter
chr7	31017242	31017369	chr7	31017130	31017515	Promoter (<=1kb)	uc009gdt.1	150	ENSMUSG00000019738	Polr2i	polymerase (RNA) II (DNA directed) polypeptide I	Promoter
chr7	52459966	52460080	chr7	52459776	52460180	Promoter (<=1kb)	uc009gub.1	182	ENSMUSG00000038292	Ccdc155	coiled-coil domain containing 155	Promoter
chr7	87485141	87485236	chr7	87485038	87485322	Promoter (<=1kb)	uc012fnq.1	-37	ENSMUSG00000030533	Unc45a	unc-45 myosin chaperone A	Promoter
chr7	104520037	104520150	chr7	104519900	104520297	Promoter (<=1kb)	uc009ijc.2	0	ENSMUSG00000035704	Alg8	asparagine-linked glycosylation 8 (alpha-1,3-glucosyltransferase)	Promoter
chr7	105851427	105851533	chr7	105851203	105851695	Promoter (<=1kb)	uc009ikt.1	-340	ENSMUSG00000030753	Thap12	THAP domain containing 12	Promoter
chr7	129276449	129276569	chr7	129276262	129276766	Promoter (<=1kb)	uc009joo.2	0	ENSMUSG00000030867	Plk1	polo like kinase 1	Promoter
chr7	134160841	134160965	chr7	134160595	134161087	Promoter (<=1kb)	uc009jtx.1	0	ENSMUSG00000107068	Pagr1a	PAXIP1 associated glutamate rich protein 1A	Promoter
chr7	138506362	138506472	chr7	138506259	138506606	Promoter (<=1kb)	uc012fvb.1	-151	ENSMUSG00000040177	2310057M21Rik	RIKEN cDNA 2310057M21 gene	Promoter
chr7	147973726	147973883	chr7	147973579	147974080	Promoter (<=1kb)	uc009kid.2	0	ENSMUSG00000025480	Syce1	synaptonemal complex central element protein 1	Promoter
chr8	4238713	4238829	chr8	4238603	4239019	Promoter (<=1kb)	uc009kti.2	0	ENSMUSG00000002948	Map2k7	mitogen-activated protein kinase kinase 7	Promoter
chr8	9977665	9977789	chr8	9977500	9977926	Promoter (<=1kb)	uc009kum.1	0	ENSMUSG00000040396	Abhd13	abhydrolase domain containing 13	Promoter
chr8	13287810	13287929	chr8	13287704	13288128	Promoter (<=1kb)	uc009kxm.1	-84	ENSMUSG00000038497	Tmco3	transmembrane and coiled-coil domains 3	Promoter
chr8	18595491	18595586	chr8	18595242	18595767	Promoter (<=1kb)	uc009kzt.1	319	ENSMUSG00000039842	Mcph1	microcephaly, primary autosomal recessive 1	Promoter
chr8	72427130	72427258	chr8	72427042	72427454	Promoter (<=1kb)	uc009lyd.1	-674	ENSMUSG00000036199	Ndufa13	NADH dehydrogenase (ubiquinone) 1 alpha subcomplex, 13	Promoter
chr8	72758327	72758493	chr8	72758044	72758564	Promoter (<=1kb)	uc009lzj.1	-7	ENSMUSG00000002343	Armc6	armadillo repeat containing 6	Promoter
chr8	72877169	72877429	chr8	72877103	72877590	Promoter (<=1kb)	uc009mab.2	0	ENSMUSG00000058301	Upf1	UPF1 regulator of nonsense transcripts homolog (yeast)	Promoter
chr8	90661702	90661800	chr8	90661542	90661826	Promoter (<=1kb)	uc009mrc.1	0	ENSMUSG00000031657	Heatr3	HEAT repeat containing 3	Promoter
chr8	96622433	96622539	chr8	96622351	96622677	Promoter (<=1kb)	uc009mvs.1	172	ENSMUSG00000031755	Bbs2	Bardet-Biedl syndrome 2 (human)	Promoter
chr8	116963524	116963614	chr8	116963373	116963772	Promoter (<=1kb)	uc009noc.2	0	ENSMUSG00000004637	Wwox	WW domain-containing oxidoreductase	Promoter
chr8	125589295	125589402	chr8	125589091	125589523	Promoter (<=1kb)	uc009nud.1	-6	ENSMUSG00000000738	Spg7	SPG7, paraplegin matrix AAA peptidase subunit	Promoter
chr8	127421603	127421801	chr8	127421465	127421986	Promoter (<=1kb)	uc009nxw.1	0	ENSMUSG00000074030	Exoc8	exocyst complex component 8	Promoter
chr9	13553514	13553635	chr9	13553416	13553740	Promoter (<=1kb)	uc012goc.1	0	ENSMUSG00000031918	Mtmr2	myotubularin related protein 2	Promoter
chr9	20682775	20682900	chr9	20682620	20683082	Promoter (1-2kb)	uc009ojj.1	1254	ENSMUSG00000038742	Angptl6	angiopoietin-like 6	Promoter
chr9	21397227	21397426	chr9	21397104	21397467	Promoter (<=1kb)	uc009olz.1	0	ENSMUSG00000032182	Yipf2	Yip1 domain family, member 2	Promoter
chr9	53056196	53056278	chr9	53056045	53056508	Promoter (<=1kb)	uc009plz.2	0	ENSMUSG00000053289	Ddx10	DEAD (Asp-Glu-Ala-Asp) box polypeptide 10	Promoter
chr9	59464922	59465070	chr9	59464742	59465172	Promoter (<=1kb)	uc009pxz.1	-21	ENSMUSG00000025237	Parp6	poly (ADP-ribose) polymerase family, member 6	Promoter
chr9	65141946	65142038	chr9	65141783	65142182	Promoter (<=1kb)	uc009qda.1	-64	ENSMUSG00000015357	Clpx	caseinolytic mitochondrial matrix peptidase chaperone subunit	Promoter
chr9	108838629	108838721	chr9	108838402	108838947	Promoter (<=1kb)	uc009rrg.1	0	ENSMUSG00000025651	Uqcrc1	ubiquinol-cytochrome c reductase core protein 1	Promoter
chr9	110559239	110559334	chr9	110559104	110559486	Promoter (<=1kb)	uc009rum.2	233	ENSMUSG00000019659	Ccdc12	coiled-coil domain containing 12	Promoter
chr9	114597745	114597825	chr9	114597545	114598003	Promoter (<=1kb)	uc009rxx.1	-124	ENSMUSG00000032435	Dync1li1	dynein cytoplasmic 1 light intermediate chain 1	Promoter
chr9	119353968	119354107	chr9	119353769	119354295	Promoter (<=1kb)	uc009saz.2	0	ENSMUSG00000042787	Exog	endo/exonuclease (5'-3'), endonuclease G-like	Promoter
chrX	46231284	46231478	chrX	46231125	46231621	Promoter (<=1kb)	uc009tcu.1	-395	ENSMUSG00000079606	Gm595	predicted gene 595	Promoter
