# Supplementary material for: CDK2 regulates the NRF1/Ehmt1 axis during meiotic prophase I
Source: J Cell Biol. 2019 Jul 26;218(9):2896–918. doi: 10.1083/jcb.201903125 (PMC6719441; doi:10.1083/jcb.201903125)
Supplement: Tables S1-S12 (ZIP) [file JCB_201903125_TableS1-S12.zip › JCB_201903125_TableS5.xlsx]

## Sheet: Table S5
Table S5: Overlap between CDK2 and NRF1 peaks
CDK2			NRF1
chr	start	end	chr	start	end	transcriptId	distanceToTSS	ENSEMBL	SYMBOL	GENENAME	annotation2
chr1	35171830	35171916	chr1	35171789	35171920	uc007apl.1	265027	ENSMUSG00000026123	Plekhb2	pleckstrin homology domain containing, family B (evectins) member 2	Intergenic
chr1	35172468	35172629	chr1	35172482	35172591	uc007apl.1	265665	ENSMUSG00000026123	Plekhb2	pleckstrin homology domain containing, family B (evectins) member 2	Intergenic
chr1	35172740	35172876	chr1	35172672	35172891	uc007apl.1	265937	ENSMUSG00000026123	Plekhb2	pleckstrin homology domain containing, family B (evectins) member 2	Intergenic
chr1	141318726	141318800	chr1	141318695	141318836	uc007cwg.2	-160	ENSMUSG00000033964	Zbtb41	zinc finger and BTB domain containing 41	Promoter
chr1	187027870	187027979	chr1	187027879	187028024	uc007dyu.2	-68	ENSMUSG00000039318	Rab3gap2	RAB3 GTPase activating protein subunit 2	Promoter
chr10	80317903	80318018	chr10	80317906	80318046	uc007gez.1	0	ENSMUSG00000035215	Lsm7	LSM7 homolog, U6 small nuclear RNA and mRNA degradation associated	Promoter
chr11	6174848	6174922	chr11	6174830	6174955	uc007hye.1	-9	ENSMUSG00000004394	Tmed4	transmembrane p24 trafficking protein 4	Promoter
chr11	121843692	121843829	chr11	121843686	121843806	uc011yjp.1	152161	ENSMUSG00000039198	Ptchd3	patched domain containing 3	Intergenic
chr13	14705323	14705421	chr13	14705288	14705504	uc007pnk.1	-20	ENSMUSG00000015672	Mrpl32	mitochondrial ribosomal protein L32	Promoter
chr13	68720969	68721053	chr13	68720915	68721064	uc007rby.1	0	ENSMUSG00000034617	Mtrr	5-methyltetrahydrofolate-homocysteine methyltransferase reductase	Promoter
chr13	74487724	74487803	chr13	74487656	74487817	uc007rfb.2	0	ENSMUSG00000021578	Ccdc127	coiled-coil domain containing 127	Promoter
chr14	20902341	20902443	chr14	20902317	20902457	uc007siy.2	0	ENSMUSG00000045107	Saysd1	SAYSVFN motif domain containing 1	Promoter
chr14	120431601	120431736	chr14	120431509	120431681	uc007uzo.1	9921	ENSMUSG00000044819	Oxgr1	oxoglutarate (alpha-ketoglutarate) receptor 1	Intragenic
chr15	84753630	84753750	chr15	84753609	84753778	uc007xcq.1	-108	ENSMUSG00000016619	Nup50	nucleoporin 50	Promoter
chr16	3231756	3231847	chr16	3231756	3231847	uc007xyl.1	-360551	ENSMUSG00000051003	Olfr161	olfactory receptor 161	Intergenic
chr16	3239582	3239704	chr16	3239596	3239702	uc007xyl.1	-352694	ENSMUSG00000051003	Olfr161	olfactory receptor 161	Intergenic
chr16	4475209	4475293	chr16	4475183	4475332	uc007xzt.1	47760	ENSMUSG00000022519	Srl	sarcalumenin	Intergenic
chr16	5709266	5709356	chr16	5709270	5709354	uc007ycb.2	-175530	ENSMUSG00000008658	Rbfox1	RNA binding protein, fox-1 homolog (C. elegans) 1	Intergenic
chr16	8470823	8470897	chr16	8470781	8470919	uc007ycl.1	-9	ENSMUSG00000039345	Mettl22	methyltransferase like 22	Promoter
chr16	29579350	29579429	chr16	29579319	29579470	uc007ywe.2	0	ENSMUSG00000038084	Opa1	OPA1, mitochondrial dynamin like GTPase	Promoter
chr16	30829652	30829732	chr16	30829649	30829734	uc007ywy.2	229844	ENSMUSG00000046546	Fam43a	family with sequence similarity 43, member A	Intergenic
chr16	98183400	98183489	chr16	98183411	98183520	uc008adu.1	297	ENSMUSG00000046962	Zbtb21	zinc finger and BTB domain containing 21	Promoter
chr17	29239820	29240445	chr17	29239750	29240101	uc008bsh.1	4669	ENSMUSG00000023067	Cdkn1a	cyclin-dependent kinase inhibitor 1A (P21)	Promoter
chr17	29239820	29240445	chr17	29240202	29240445	uc008bsh.1	4669	ENSMUSG00000023067	Cdkn1a	cyclin-dependent kinase inhibitor 1A (P21)	Promoter
chr17	29240900	29241034	chr17	29240888	29241035	uc008bsh.1	5749	ENSMUSG00000023067	Cdkn1a	cyclin-dependent kinase inhibitor 1A (P21)	Intergenic
chr17	29241175	29241860	chr17	29241171	29241698	uc008bsh.1	6024	ENSMUSG00000023067	Cdkn1a	cyclin-dependent kinase inhibitor 1A (P21)	Intergenic
chr17	29241975	29242102	chr17	29241964	29242515	uc008bsh.1	6824	ENSMUSG00000023067	Cdkn1a	cyclin-dependent kinase inhibitor 1A (P21)	Intergenic
chr17	29242186	29242512	chr17	29241964	29242515	uc008bsh.1	7035	ENSMUSG00000023067	Cdkn1a	cyclin-dependent kinase inhibitor 1A (P21)	Intergenic
chr17	29242926	29243087	chr17	29242885	29243056	uc008bsh.1	7775	ENSMUSG00000023067	Cdkn1a	cyclin-dependent kinase inhibitor 1A (P21)	Intergenic
chr17	29243311	29243779	chr17	29243302	29243780	uc008bsh.1	8160	ENSMUSG00000023067	Cdkn1a	cyclin-dependent kinase inhibitor 1A (P21)	Intergenic
chr17	29244433	29244546	chr17	29244459	29244551	uc008bsh.1	9282	ENSMUSG00000023067	Cdkn1a	cyclin-dependent kinase inhibitor 1A (P21)	Intergenic
chr17	29244738	29244983	chr17	29244746	29245062	uc008bsh.1	9587	ENSMUSG00000023067	Cdkn1a	cyclin-dependent kinase inhibitor 1A (P21)	Intergenic
chr17	29245147	29245251	chr17	29245144	29245244	uc008bsh.1	9996	ENSMUSG00000023067	Cdkn1a	cyclin-dependent kinase inhibitor 1A (P21)	Intergenic
chr17	29245338	29245468	chr17	29245339	29245504	uc008bsh.1	10187	ENSMUSG00000023067	Cdkn1a	cyclin-dependent kinase inhibitor 1A (P21)	Intergenic
chr17	29751707	29751781	chr17	29751680	29751807	uc008btf.1	0	ENSMUSG00000090083	Rnf8	ring finger protein 8	Promoter
chr17	56339434	56339508	chr17	56339432	56339513	uc008dbg.1	-16092	ENSMUSG00000019579	Mydgf	myeloid derived growth factor	Intragenic
chr18	6765046	6765200	chr18	6764993	6765253	uc008dzo.1	-3	ENSMUSG00000073639	Rab18	RAB18, member RAS oncogene family	Promoter
chr18	11405196	11405346	chr18	11405218	11405366	uc008ebk.1	352689	ENSMUSG00000005836	Gata6	GATA binding protein 6	Intergenic
chr18	76144810	76144926	chr18	76144807	76144935	uc008fqk.1	-74186	ENSMUSG00000044646	Zbtb7c	zinc finger and BTB domain containing 7C	Intragenic
chr18	80403492	80403620	chr18	80403453	80403616	uc008fsn.1	0	ENSMUSG00000057130	Txnl4a	thioredoxin-like 4A	Promoter
chr18	90771554	90772009	chr18	90771577	90771970	uc008fvv.1	92009	ENSMUSG00000024614	Tmx3	thioredoxin-related transmembrane protein 3	Intergenic
chr2	24775183	24775275	chr2	24775134	24775308	uc008ipl.2	-74	ENSMUSG00000036893	Ehmt1	euchromatic histone methyltransferase 1	Promoter
chr2	181747482	181747900	chr2	181747516	181747635	uc008onw.1	148418	ENSMUSG00000038628	Polr3k	polymerase (RNA) III (DNA directed) polypeptide K	Intergenic
chr3	54538929	54539005	chr3	54538908	54539036	uc008pfq.2	281	ENSMUSG00000027752	Exosc8	exosome component 8	Promoter
chr3	153568860	153568958	chr3	153568837	153568997	uc008rue.1	144	ENSMUSG00000005493	Msh4	mutS homolog 4	Promoter
chr4	3011500	3011599	chr4	3011492	3011596	uc012dad.1	-87631	ENSMUSG00000094798	Vmn1r2	vomeronasal 1 receptor 2	Intergenic
chr4	97951707	97951795	chr4	97951697	97951828	uc012dhg.1	95585	ENSMUSG00000028563	Tm2d1	TM2 domain containing 1	Intergenic
chr4	134909115	134909220	chr4	134909090	134909266	uc008vge.2	0	ENSMUSG00000028809	Srrm1	serine/arginine repetitive matrix 1	Promoter
chr4	138936294	138936379	chr4	138936274	138936458	uc008vmj.2	-195	ENSMUSG00000066036	Ubr4	ubiquitin protein ligase E3 component n-recognin 4	Promoter
chr4	153349213	153349300	chr4	153349189	153349320	uc008waw.2	-24	ENSMUSG00000029027	Dffb	DNA fragmentation factor, beta subunit	Promoter
chr4	154937848	154937922	chr4	154937823	154937982	uc008wdu.2	-2	ENSMUSG00000029063	Nadk	NAD kinase	Promoter
chr5	110503507	110503588	chr5	110503508	110503593	uc008ypo.2	-25400	ENSMUSG00000064247	Plcxd1	phosphatidylinositol-specific phospholipase C, X domain containing 1	Intergenic
chr5	116081815	116081934	chr5	116081785	116081959	uc008zeh.2	0	ENSMUSG00000107121	1110006O24Rik	RIKEN cDNA 1110006O24 gene	Promoter
chr5	130138561	130139014	chr5	130138590	130139042	uc008zta.1	36949	ENSMUSG00000051034	Zfp11	zinc finger protein 11	Intergenic
chr5	130139121	130139341	chr5	130139246	130139342	uc008zta.1	36622	ENSMUSG00000051034	Zfp11	zinc finger protein 11	Intergenic
chr6	18059023	18059125	chr6	18059030	18059184	uc009bah.2	0	ENSMUSG00000010796	Asz1	ankyrin repeat, SAM and basic leucine zipper domain containing 1	Promoter
chr6	66803071	66803210	chr6	66803083	66803213	uc009cew.2	-43181	ENSMUSG00000036402	Gng12	guanine nucleotide binding protein (G protein), gamma 12	Intergenic
chr7	4088886	4088962	chr7	4088853	4088976	uc009exc.1	229	ENSMUSG00000035545	Leng8	leukocyte receptor cluster (LRC) member 8	Promoter
chr7	86899533	86899743	chr7	86899641	86899739	uc009hza.1	11485	ENSMUSG00000039099	Wdr93	WD repeat domain 93	Intragenic
chr7	129276457	129276549	chr7	129276449	129276569	uc009joj.1	0	ENSMUSG00000044702	Palb2	partner and localizer of BRCA2	Promoter
chr8	9977675	9977773	chr8	9977665	9977789	uc009kum.1	0	ENSMUSG00000040396	Abhd13	abhydrolase domain containing 13	Promoter
chr8	13287841	13287931	chr8	13287810	13287929	uc009kxm.1	-82	ENSMUSG00000038497	Tmco3	transmembrane and coiled-coil domains 3	Promoter
chr8	24367574	24367657	chr8	24367560	24367683	uc009leu.1	-23	ENSMUSG00000015341	Golga7	golgi autoantigen, golgin subfamily a, 7	Promoter
chr8	72963573	72963716	chr8	72963503	72963728	uc009mae.1	-102	ENSMUSG00000003575	Crtc1	CREB regulated transcription coactivator 1	Promoter
chr8	73153768	73153848	chr8	73153724	73153893	uc009mba.2	1686	ENSMUSG00000038508	Gdf15	growth differentiation factor 15	Promoter
chr8	83263460	83263535	chr8	83263424	83263557	uc012ggn.1	-103	ENSMUSG00000031715	Smarca5	SWI/SNF related, matrix associated, actin dependent regulator of chromatin, subfamily a, member 5	Promoter
chr8	86671825	86671908	chr8	86671820	86671951	uc009mmc.2	-29	ENSMUSG00000008129	4930432K21Rik	RIKEN cDNA 4930432K21 gene	Promoter
chr8	127421643	127421763	chr8	127421603	127421801	uc009nxx.2	-23	ENSMUSG00000031986	Sprtn	SprT-like N-terminal domain	Promoter
chr9	21397301	21397375	chr9	21397227	21397426	uc009oma.1	-44	ENSMUSG00000032182	Yipf2	Yip1 domain family, member 2	Promoter
chr9	21420470	21420563	chr9	21420385	21420596	uc009omd.2	-50	ENSMUSG00000032187	Smarca4	SWI/SNF related, matrix associated, actin dependent regulator of chromatin, subfamily a, member 4	Promoter
chr9	96753531	96753611	chr9	96753535	96753613	uc009rcu.1	36230	ENSMUSG00000043587	Pxylp1	2-phosphoxylose phosphatase 1	Intragenic
chr9	120051613	120051747	chr9	120051706	120051971	uc009scj.1	-7113	ENSMUSG00000032517	Mobp	myelin-associated oligodendrocytic basic protein	Intergenic
chr9	122813634	122813735	chr9	122813642	122813827	uc009sfh.1	16093	ENSMUSG00000063488	Zkscan7	zinc finger with KRAB and SCAN domains 7	Intergenic
chrX	120143922	120144033	chrX	120143928	120144038	uc009uem.1	-73135	ENSMUSG00000079450	Cldn34c1	claudin 34C1	Intergenic
chrX	121323237	121323404	chrX	121323235	121323380	uc009uep.1	-73719	ENSMUSG00000072049	Vmn2r121	vomeronasal 2, receptor 121	Intergenic
chrX	166429128	166429337	chrX	166429130	166429331	uc012hrr.1	1514	ENSMUSG00000035299	Mid1	midline 1	Promoter
chrX	166435952	166436083	chrX	166435974	166436077	uc012hrr.1	8338	ENSMUSG00000035299	Mid1	midline 1	Intergenic
chrX	166436188	166436328	chrX	166436191	166436325	uc012hrr.1	8574	ENSMUSG00000035299	Mid1	midline 1	Intergenic
chrY	2652220	2652326	chrY	2652221	2652308	uc012hsd.1	264944	ENSMUSG00000094658	Rbmy	RNA binding motif protein, Y chromosome	Intergenic
