# Supplementary material for: CDK2 regulates the NRF1/Ehmt1 axis during meiotic prophase I
Source: J Cell Biol. 2019 Jul 26;218(9):2896–918. doi: 10.1083/jcb.201903125 (PMC6719441; doi:10.1083/jcb.201903125)
Supplement: Tables S1-S12 (ZIP) [file JCB_201903125_TableS1-S12.zip › JCB_201903125_TableS6.xlsx]

## Sheet: Table S6
Table S6: Gene ontology analysis of Nrf1 bound genomic loci
GO-Term	Binom Rank	Binom Raw P-Value	Binom FDR Q-Value	Binom Fold Enrichment	Binom Observed Region Hits	Binom Region Set Coverage	Hyper Rank	Hyper FDR Q-Value	Hyper Fold Enrichment	Hyper Observed Gene Hits	Hyper Total Genes	Hyper Gene Set Coverage
cell cycle process	35	2.5462e-07	7.3157e-05	2.0632	57	0.1185	20	2.5717e-05	2.3606	47	711	0.0793
cellular response to DNA damage stimulus	37	8.8812e-07	0.00024138	2.3132	41	0.0852	59	0.0071321	2.1921	31	505	0.0523
RNA processing	43	3.5876e-06	0.000839	2.2668	38	0.079	29	0.00034953	2.3936	37	552	0.0624
synapsis	47	7.086e-06	0.0015161	10.3019	7	0.0146	50	0.003046	8.3323	7	30	0.0118
meiotic cell cycle	55	1.3397e-05	0.0024495	3.6405	16	0.0333	35	0.00076789	3.9955	16	143	0.027
meiosis	60	2.0765e-05	0.0034802	3.6975	15	0.0312	43	0.0018249	3.8815	15	138	0.0253
mRNA metabolic process	63	3.0872e-05	0.0049278	2.2949	30	0.0624	33	0.00038505	2.7181	29	381	0.0489
meiosis I	64	3.4965e-05	0.0054938	5.7819	9	0.0187	67	0.013352	4.8695	9	66	0.0152
chromosome organization involved in meiosis	77	8.1113e-05	0.010593	6.993	7	0.0146	61	0.0088497	6.9436	7	36	0.0118
nucleic acid phosphodiester bond hydrolysis	80	0.00014175	0.017818	3.2645	14	0.0291	64	0.013387	3.3329	14	150	0.0236
ATP-dependent chromatin remodeling	82	0.00016336	0.020033	7.6382	6	0.0125	38	0.0011834	12.6035	6	17	0.0101
mRNA processing	86	0.00024648	0.028822	2.2093	25	0.052	53	0.0041582	2.5971	24	330	0.0405
positive regulation by host of viral transcription	91	0.00036006	0.039789	12.2633	4	0.0083	71	0.024323	12.9854	4	11	0.0067
DNA repair	93	0.00040259	0.043531	2.2205	23	0.0478	63	0.011951	2.4591	23	334	0.0388
definitive erythrocyte differentiation	94	0.000413	0.044183	21.3673	3	0.0062	65	0.01324	26.7825	3	4	0.0051
Associated mouse phenotype	Binom Rank	Binom Raw P-Value	Binom FDR Q-Value	Binom Fold Enrichment	Binom Observed Region Hits	Binom Region Set Coverage	Hyper Rank	Hyper FDR Q-Value	Hyper Fold Enrichment	Hyper Observed Gene Hits	Hyper Total Genes	Hyper Gene Set Coverage
Arrest of spermatogenesis	212	0.00057827	0.021628	2.5209	17	0.0353	4	0.033461	3.4628	16	165	0.027
