# Supplementary material for: CDK2 regulates the NRF1/Ehmt1 axis during meiotic prophase I
Source: J Cell Biol. 2019 Jul 26;218(9):2896–918. doi: 10.1083/jcb.201903125 (PMC6719441; doi:10.1083/jcb.201903125)
Supplement: Tables S1-S12 (ZIP) [file JCB_201903125_TableS1-S12.zip › JCB_201903125_TableS7.xlsx]

## Sheet: TS7 Antibodies
	Primary antibodies used for immunofluorecence of meiotic spreads
	Gene	Species	Company	Cat #	Used for	Dilution	Diluted in
	Sycp1	Rabbit (polyclonal)	Abcam	15087	Immunofluorecence (Meiotic spreads)	150	Immunofluorescence blocking buffer (10% BSA, 3% milk powder, 0.15% Triton X in PBS)
	Sycp3	Goat (Polyclonal)	Santa-Cruz	20845	Immunofluorecence (Meiotic spreads)	150	Immunofluorescence blocking buffer (10% BSA, 3% milk powder, 0.15% Triton X in PBS)
	Cdk2	Mouse (Monoclonal)	Santa-Cruz	6248	Immunofluorecence (Meiotic spreads)	50	Immunofluorescence blocking buffer (10% BSA, 3% milk powder, 0.15% Triton X in PBS)
	H3K9me2	Mouse (Monoclonal)	Abcam	1220	Immunofluorecence (Meiotic spreads)	150	Immunofluorescence blocking buffer (10% BSA, 3% milk powder, 0.15% Triton X in PBS)
	Primary antibodies used for immunofluorecence of tissue sections
	Gene	Species	Company	Cat #	Used for	Dilution	Diluted in
	Sycp1	Rabbit (polyclonal)	Abcam	15087	Immunofluorecence (Tissue sections)	150	Immunofluorescence blocking buffer (10% BSA, 3% milk powder, 0.15% Triton X in PBS)
	Sycp3	Goat (Polyclonal)	Santa-Cruz	20845	Immunofluorecence (Tissue sections)	150	Immunofluorescence blocking buffer (10% BSA, 3% milk powder, 0.15% Triton X in PBS)
	Nrf1	Rabbit (Polyclonal)	Santa-Cruz	33771	Immunofluorecence (Tissue sections)	50-100	Immunofluorescence blocking buffer (10% BSA, 3% milk powder, 0.15% Triton X in PBS)
	H3K9me2	Mouse (Monoclonal)	Abcam	1220	Immunofluorecence (Tissue sections)	500	Immunofluorescence blocking buffer (10% BSA, 3% milk powder, 0.15% Triton X in PBS)
	Ehmt1	Mouse (Monoclonal)	Abcam	41969	Immunofluorecence (Tissue sections)	500	Immunofluorescence blocking buffer (10% BSA, 3% milk powder, 0.15% Triton X in PBS)
	Cdk2	Rabbit (polyclonal)	Homemade	N/A	Immunofluorecence (Tissue sections)	500	Immunofluorescence blocking buffer (10% BSA, 3% milk powder, 0.15% Triton X in PBS)
	Primary antibodies used for immunohistochemistry of tissue sections
	Gene	Species	Company	Cat #	Used for	Dilution	Diluted in
	NRF1	Rabbit (Polyclonal)	Santa-Cruz	33771	Immunohistochemistry (Tissue sections)	75	IHC blocking buffer (1% BSA in PBS)
	Secondary antibodies used for detection of immunofluorecence
	Antibody	Company	Cat #	Used for	Dilution	Diluted in
	Donkey Anti-Mouse 555 (Alexa-fluor)	Thermofisher	A31570	Detection of Immuofluorecence	500	Immunofluorescence blocking buffer (10% BSA, 3% milk powder, 0.15% Triton X in PBS)
	Donkey Anti-Rabbit 555 (Alexa-fluor)	Thermofisher	A31572	Detection of Immuofluorecence	500	Immunofluorescence blocking buffer (10% BSA, 3% milk powder, 0.15% Triton X in PBS)
	Donkey Anti-Goat 555 (Alexa-fluor)	Thermofisher	A21432	Detection of Immuofluorecence	500	Immunofluorescence blocking buffer (10% BSA, 3% milk powder, 0.15% Triton X in PBS)
	Donkey Anti-Mouse 488 (Alexa-fluor)	Thermofisher	A21202	Detection of Immuofluorecence	500	Immunofluorescence blocking buffer (10% BSA, 3% milk powder, 0.15% Triton X in PBS)
	Donkey Anti-Rabbit 488 (Alexa-fluor)	Thermofisher	A21206	Detection of Immuofluorecence	500	Immunofluorescence blocking buffer (10% BSA, 3% milk powder, 0.15% Triton X in PBS)
	Donkey Anti-Goat 488 (Alexa-fluor)	Thermofisher	A11055	Detection of Immuofluorecence	500	Immunofluorescence blocking buffer (10% BSA, 3% milk powder, 0.15% Triton X in PBS)
	Secondary antibodies used for detection of IHC
	Antibody	Company	Cat #	Used for	Dilution	Diluted in
	EnVision+ system-HRP labelled polymer Anti-Rabbit	DAKO	K4003	Detection of IHC	UNDILUTED	UNDILUTED
	Substrate used for detection of IHC*
	Antibody	Company	Cat #	Used for	Dilution	Diluted in
	Liquid DAB+ Substrate chromogen system	DAKO	K3468	Detection of IHC	AS PER MANUFACTURERS INSTRUCTION	AS PER MANUFACTURERS INSTRUCTION	*DAB was applied for 2mins 30s to detect NRF1 signal
	Primary antibodies used western blot
	Gene	Species	Company	Cat #	Used for	Dilution	Diluted in
	Hsp90	Mouse (monoclonal)	BD-Bioscience	610419	Western blot	10000	4% Milk powder in PBS with 0.05% Tween20
	Gapdh	Rabbit (monoclonal)	Cell signalling	2118	Western blot	10000	4% Milk powder in PBS with 0.05% Tween20
	Cdk2	Mouse (Monoclonal)	Santa-Cruz	6248	Western blot	400	4% Milk powder in PBS with 0.05% Tween20
	Ehmt1	Mouse (Monoclonal)	Abcam	41969	Western blot	1000	4% Milk powder in PBS with 0.05% Tween20
	Pan Histone H3	Rabbit (Polyclonal)	Abcam	137092	Western blot	1000	4% Milk powder in PBS with 0.05% Tween20
	H3K9me2	Mouse (Monoclonal)	Abcam	1220	Western blot	1000	4% Milk powder in PBS with 0.05% Tween20
	Nrf1	Rabbit (Polyclonal)	Santa-Cruz	33771	Western blot	1000	4% Milk powder in PBS with 0.05% Tween20
	y-Tubulin	Rabbit (Polyclonal)	Abcam	11320	Western blot	800	4% Milk powder in PBS with 0.05% Tween21
	HA-Tag	Rabbit (Polyclonal)	Homemade	N/A	Western blot	1000	4% Milk powder in PBS with 0.05% Tween22
	Myc-Tag	Mouse (monoclonal)	Cell signalling	22765	Western blot	1000	4% Milk powder in PBS with 0.05% Tween23
	Secondary antibodies used for detection of western blot
	Antibody	Company	Cat #	Used for	Dilution	Diluted in
	Goat Anti-Mouse HRP	Pierce	31432	Western Blot detection	1/1000-20,000 (dilution dependent upon strength of primary antibody)	4% Milk powder in PBS with 0.05% Tween20
	Goat Anti-Rabbit HRP	Pierce	31462	Western Blot detection	1/1000-20,000 (dilution dependent upon strength of primary antibody)	4% Milk powder in PBS with 0.05% Tween20
	Mouse Anti-Goat HRP	Pierce	31400	Western Blot detection	1/1000-20,000 (dilution dependent upon strength of primary antibody)	4% Milk powder in PBS with 0.05% Tween20
	Chemiluminescent substrate used for detection of western blot
	Substrate	Company	Cat #	Used for	Dilution	Diluted in
	Immobilion western chemiluminescent substrate	Millipore	WBKLS0500	Western Blot detection	1:1 mix	Not diluted
	Antibodies used for immunoprecipitation
	Gene	Species	Company	Cat #	Used for	Amount used/IP (ug)
	Nrf1	Rabbit (polyclonal)	Abcam	34682	Immunoprecipitation	1
	Cdk2	Rabbit (polyclonal)	Homemade	N/A	Immunoprecipitation	1
	HA-Tag	Rabbit (polyclonal)	Homemade	N/A	Immunoprecipitation	1
	Myc-Tag	Mouse (Monoclonal)	Cell signalling	9B11	Immunoprecipitation	N/A (7ul used/IP)
	Nonspecific IgG	Rabbit (polyclonal)	Aviva Bioscience	OABB00861	Immunoprecipitation (negative control)	1
	Antibodies used for chromatin immunoprecipitation or ChIP-reChIP
	Gene	Species	Company	Cat #	Used for	Amount used/IP (ug)
	Nrf1	Rabbit (polyclonal)	Abcam	34682	ChIP, ChIP-on-ChIP and ChIP-RT-qPCR	5
	Cdk2	Rabbit (polyclonal)	Homemade	N/A	ChIP, ChIP-on-ChIP and ChIP-RT-qPCR	5
	Nonspecific IgG	Rabbit (polyclonal)	Aviva Bioscience	OABB00861	ChIP, ChIP-on-ChIP and ChIP-RT-qPCR (negative control)	5
