# Supplementary material for: CDK2 regulates the NRF1/Ehmt1 axis during meiotic prophase I
Source: J Cell Biol. 2019 Jul 26;218(9):2896–918. doi: 10.1083/jcb.201903125 (PMC6719441; doi:10.1083/jcb.201903125)
Supplement: Tables S1-S12 (ZIP) [file JCB_201903125_TableS1-S12.zip › JCB_201903125_TableS8.xlsx]

## Sheet: TS8 EMSA Probes
Oligo ID	Probe Sequence (5'-3')	Length	Function of Oligo	Notes
PKO 5019	GCCACCTGGCCTCGCCTCCAGACGCAGGCGCCGCACGGGTGGGTC	45	Ehmt1 Positive strand Dig labelling sequence 1 (genomic) (Nrf1 binding region)	Positive control for Nrf1 binding
PKO 5020	GACCCACCCGTGCGGCGCCTGCGTCTGGAGGCGAGGCCAGGTGGC	45	Ehmt1 negative strand Dig labelling sequence 1 (genomic) (Nrf1 binding region)	Positive control for Nrf1 binding
