# Supplementary material for: CDK2 regulates the NRF1/Ehmt1 axis during meiotic prophase I
Source: J Cell Biol. 2019 Jul 26;218(9):2896–918. doi: 10.1083/jcb.201903125 (PMC6719441; doi:10.1083/jcb.201903125)
Supplement: Tables S1-S12 (ZIP) [file JCB_201903125_TableS1-S12.zip › JCB_201903125_TableS9.xlsx]

## Sheet: TS9 cDNA Primers (RT-qPCR)
Fw/Rv	Oligo ID	Sequence (5'-3')	Length	Gene	Primer directed against	Notes
Forward	PKO4798	CGCATGGTGAAGCACCAGT	19	Ehmt1	Mus Musculus (cDNA)	Fw primer against Ehmt1 CDS (all mouse transcripts 1-4 and all human transcripts 1-2) pair 2-Product length:124bp
Reverse	PKO4799	TGACTCGAGAGGCACAGTC	19		Mus Musculus (cDNA)	Rv primer against Ehmt1 CDS (all mouse transcripts 1-4 and all human transcripts 1-2) pair 2-Product length: 124bp
Forward	PKO 5023	CATTCTCACCGTGTCCTTCA	20	Cdk2 (exon 4)	Mus Musculus (cDNA)	Fw primer - Confirmation of tamoxifen induced deletion of exon 4 (primers target mouse Cdk2 cDNA of exon 4)
Reverse	PKO 5024	CCAAAGGCTCTTGCTAGTCC	20		Mus Musculus (cDNA)	Rv primer - Confirmation of tamoxifen induced deletion of exon 4 (primers target mouse Cdk2 cDNA of exon 4)
Forward	PKO4525	GGACAGCAAGCGATTGTACT	20	Nrf1	Mus Musculus (cDNA)	Forward primer against Nrf1 cDNA (all isoforms)
Reverse	PKO4526	TCTTGTACTTTCGCACCACA	20		Mus Musculus (cDNA)	Reverse primer against Nrf1 cDNA (all isoforms)
Forward	PKO 5358	AGCCTCTGTTGTCTCACGTC	20	Rab3gap2	Mus Musculus (cDNA)	Primers amplify mouse cDNA of gene where the promoter is co-bound by Cdk2 and Nrf1
Reverse	PKO 5359	GTGTCTTCCTCATGCTTGCT	20		Mus Musculus (cDNA)	Primers amplify mouse cDNA of gene where the promoter is co-bound by Cdk2 and Nrf1
Forward	PKO 5364	GACTGACAGGAACTGGGATG	20	Nup50	Mus Musculus (cDNA)	Primers amplify mouse cDNA of gene where the promoter is co-bound by Cdk2 and Nrf1
Reverse	PKO 5365	CTCCTCCGCTATCAGATTCA	20		Mus Musculus (cDNA)	Primers amplify mouse cDNA of gene where the promoter is co-bound by Cdk2 and Nrf1
Forward	PKO 5753	AATGGTGGCACTGTATGCTC	20	Sppl2b	Mus Musculus (cDNA)	Primers amplify mouse cDNA of gene where the promoter is co-bound by Cdk2 and Nrf1
Reverse	PKO 5754	CATCGTCTCGCTTATGCTTC	20		Mus Musculus (cDNA)	Primers amplify mouse cDNA of gene where the promoter is co-bound by Cdk2 and Nrf1
Forward	PKO 5755	AAAGCATCTTGGACCTCTCC	20	Lsm7	Mus Musculus (cDNA)	Primers amplify mouse cDNA of gene where the promoter is co-bound by Cdk2 and Nrf1
Reverse	PKO 5756	GTACTCCATGGTCCCATCC	19		Mus Musculus (cDNA)	Primers amplify mouse cDNA of gene where the promoter is co-bound by Cdk2 and Nrf1
Forward	PKO 5759	TCGTCCATTTGGTGTTTCTT	20	Pmsa2	Mus Musculus (cDNA)	Primers amplify mouse cDNA of gene where the promoter is co-bound by Cdk2 and Nrf1
Reverse	PKO 5760	AGGAAAGTTTTCCCGTTCAC	20		Mus Musculus (cDNA)	Primers amplify mouse cDNA of gene where the promoter is co-bound by Cdk2 and Nrf1
Forward	PKO 5761	TATCTTTTGGATGGCAGCTC	20	Mrpl32	Mus Musculus (cDNA)	Primers amplify mouse cDNA of gene where the promoter is co-bound by Cdk2 and Nrf1
Reverse	PKO 5762	GGACATGTTTCTGCTTCAGG	20		Mus Musculus (cDNA)	Primers amplify mouse cDNA of gene where the promoter is co-bound by Cdk2 and Nrf1
Forward	PKO 5763	TGGATTTGTATTGCCGTGT	19	Fastkd3	Mus Musculus (cDNA)	Primers amplify mouse cDNA of gene where the promoter is co-bound by Cdk2 and Nrf1
Reverse	PKO 5764	AGTAACCGCAGGTGTCTCTG	20		Mus Musculus (cDNA)	Primers amplify mouse cDNA of gene where the promoter is co-bound by Cdk2 and Nrf1
Forward	PKO 5765	TATGCTACACAGCGAGGACA	20	Mtrr	Mus Musculus (cDNA)	Primers amplify mouse cDNA of gene where the promoter is co-bound by Cdk2 and Nrf1
Reverse	PKO 5766	AGAGGGCCAGTTTCTGTTTT	20		Mus Musculus (cDNA)	Primers amplify mouse cDNA of gene where the promoter is co-bound by Cdk2 and Nrf1
Forward	PKO 5767	GAGAGGAGGTTTGAGGAAGG	20	Exoc8	Mus Musculus (cDNA)	Primers amplify mouse cDNA of gene where the promoter is co-bound by Cdk2 and Nrf1
Reverse	PKO 5768	ACCACAGAAGTCGTGCTCTC	20		Mus Musculus (cDNA)	Primers amplify mouse cDNA of gene where the promoter is co-bound by Cdk2 and Nrf1
Forward	PKO 5769	CTCAGTGAGCCCCTGTTAAA	20	Sprtn	Mus Musculus (cDNA)	Primers amplify mouse cDNA of gene where the promoter is co-bound by Cdk2 and Nrf1
Reverse	PKO 5770	CCTTCCCGGTCTTTATCATT	20		Mus Musculus (cDNA)	Primers amplify mouse cDNA of gene where the promoter is co-bound by Cdk2 and Nrf1
Forward	PKO 5771	ATTCGGACTGTGGAGATCAA	20	Rab35	Mus Musculus (cDNA)	Primers amplify mouse cDNA of gene where the promoter is co-bound by Cdk2 and Nrf1
Reverse	PKO 5772	TGACGTCGTAAACCACAATG	20		Mus Musculus (cDNA)	Primers amplify mouse cDNA of gene where the promoter is co-bound by Cdk2 and Nrf1
Forward	PKO 5773	GTGAACCAGATTGGAAGCAG	20	Crtc1	Mus Musculus (cDNA)	Primers amplify mouse cDNA of gene where the promoter is co-bound by Cdk2 and Nrf1
Reverse	PKO 5774	TGCCACGCTCACGATATAC	19		Mus Musculus (cDNA)	Primers amplify mouse cDNA of gene where the promoter is co-bound by Cdk2 and Nrf1
Forward	PKO 5775	AAGTTCTGGAAGACCCTGCT	20	Nadk	Mus Musculus (cDNA)	Primers amplify mouse cDNA of gene where the promoter is co-bound by Cdk2 and Nrf1
Reverse	PKO 5776	CCTCCAAGGCATATGATGAA	20		Mus Musculus (cDNA)	Primers amplify mouse cDNA of gene where the promoter is co-bound by Cdk2 and Nrf1
Forward	PKO 5777	CGTGGCTTCAAATACCTCAG	20	Smarca4	Mus Musculus (cDNA)	Primers amplify mouse cDNA of gene where the promoter is co-bound by Cdk2 and Nrf1
Reverse	PKO 5778	GGGTACTGAGCAGGAAAATG	20		Mus Musculus (cDNA)	Primers amplify mouse cDNA of gene where the promoter is co-bound by Cdk2 and Nrf1
Forward	PKO 5779	CATCATGCCAGCAACAGTAG	20	Ubr4	Mus Musculus (cDNA)	Primers amplify mouse cDNA of gene where the promoter is co-bound by Cdk2 and Nrf1
Reverse	PKO 5780	ACATCTTGCAGACGAGAAGG	20		Mus Musculus (cDNA)	Primers amplify mouse cDNA of gene where the promoter is co-bound by Cdk2 and Nrf1
Forward	PKO 5781	TGATGTCACAAGAAGAGACACC	22	Rab18	Mus Musculus (cDNA)	Primers amplify mouse cDNA of gene where the promoter is co-bound by Cdk2 and Nrf1
Reverse	PKO 5782	TTCAAGCCTTCATTTCTATCG	21		Mus Musculus (cDNA)	Primers amplify mouse cDNA of gene where the promoter is co-bound by Cdk2 and Nrf1
Forward	PKO 5783	GAACATGCGGACTCAGAAGT	20	Msh4	Mus Musculus (cDNA)	Primers amplify mouse cDNA of gene where the promoter is co-bound by Cdk2 and Nrf1
Reverse	PKO 5784	TTCTCTGCGAGCTGTGCTAT	20		Mus Musculus (cDNA)	Primers amplify mouse cDNA of gene where the promoter is co-bound by Cdk2 and Nrf1
Forward	PKO 5789	GCAAGTGGAATTATGCCCTA	20	Ccdc127	Mus Musculus (cDNA)	Primers amplify mouse cDNA of gene where the promoter is co-bound by Cdk2 and Nrf1
Reverse	PKO 5790	TCAAGATCCTGTTGGAAAGC	20		Mus Musculus (cDNA)	Primers amplify mouse cDNA of gene where the promoter is co-bound by Cdk2 and Nrf1
Forward	PKO 5791	AGAGGAGCTTCAGCGTCAC	19	Srrm1	Mus Musculus (cDNA)	Primers amplify mouse cDNA of gene where the promoter is co-bound by Cdk2 and Nrf1
Reverse	PKO 5792	ACCCTTCTTACGGACTGAGG	20		Mus Musculus (cDNA)	Primers amplify mouse cDNA of gene where the promoter is co-bound by Cdk2 and Nrf1
Forward	PKO 5356	AGAGCTGGAGGAGGAAGTGT	20	Zbtb41	Mus Musculus (cDNA)	Primers amplify mouse cDNA of gene where the promoter is co-bound by Cdk2 and Nrf1
Reverse	PKO 5357	GGAGCTAACCCTTCATGGAT	20		Mus Musculus (cDNA)	Primers amplify mouse cDNA of gene where the promoter is co-bound by Cdk2 and Nrf1
Forward	PKO3215	CACTTACCATCCCCCGTCAC	20	eEf2	Mus Musculus (cDNA)	Used as housekeeping to calculate relative fold change
Reverse	PKO3216	CTTTGGGGTCGCAGCTCTTA	20		Mus Musculus (cDNA)	Used as housekeeping to calculate relative fold change
Forward	PKO6236	ACCAGCTCTGGACCCATAAT	20	Hsf1	Mus Musculus (cDNA)	Primers amplify mouse cDNA of gene where the promoter is bound by Nrf1
Reverse	PKO6237	CTTGACACGGACCAGAGTG	19		Mus Musculus (cDNA)	Primers amplify mouse cDNA of gene where the promoter is bound by Nrf1
Forward	PKO6238	TCAGAAGATGCAGAATGAGCG	21	Asz1	Mus Musculus (cDNA)	Primers amplify mouse cDNA of gene where the promoter is bound by Nrf1
Reverse	PKO6239	GCAAAGTTAGCTTGCCGATG	20		Mus Musculus (cDNA)	Primers amplify mouse cDNA of gene where the promoter is bound by Nrf1
Forward	PKO3376	GAAGTCCACGAGGAGACAGC	20	Syce1	Mus Musculus (cDNA)	Primers amplify mouse cDNA of gene where the promoter is bound by Nrf1
Reverse	PKO3377	CCACTCGGCACATACTCAGA	20		Mus Musculus (cDNA)	Primers amplify mouse cDNA of gene where the promoter is bound by Nrf1
Forward	PKO 5376	AGCTCATCCCTCCTCTGACT	20	Tex19.1	Mus Musculus (cDNA)	Primers amplify mouse cDNA of gene where the promoter is bound by Nrf1
Reverse	PKO 5377	GCAACCAGGATTGTGCTACT	20		Mus Musculus (cDNA)	Primers amplify mouse cDNA of gene where the promoter is bound by Nrf1
Forward	PKO3358	TAACTGGGCAATTTCTGCCT	20	Hsp90aa1	Mus Musculus (cDNA)	Primers amplify mouse cDNA of gene where the promoter is bound by Nrf1
Reverse	PKO3359	CCAGTTGCTTCAGTGTCCTG	20		Mus Musculus (cDNA)	Primers amplify mouse cDNA of gene where the promoter is bound by Nrf1
	PKO6228	CCTTCCGGAAGAACCCTC	18	58	(GENOMIC DNA) ChIP qPCR primer for Hsp90aa1 promoter (amplifies 253bp spanning 2 Nrf1 sites) Nrf1-only target
	PKO6229	ACAGGGCTCACATGGAGG	18	58	(GENOMIC DNA) ChIP qPCR primer for Hsp90aa1 promoter (amplifies 253bp spanning 2 Nrf1 sites) Nrf1-only target
	PKO6230	ACTGCACCTGCGCAGTAC	18	58	(GENOMIC DNA) ChIP qPCR primer for Syce1 promoter (amplifies 142bp spanning 1 Nrf1 site) Nrf1-only target
	PKO6231	TTCACTCCGACTATCACGTT	20	58	(GENOMIC DNA) ChIP qPCR primer for Syce1 promoter (amplifies 142bp spanning 1 Nrf1 site) Nrf1-only target
	PKO6232	CATCTTGCGCAGGCGTAG	18	58	(GENOMIC DNA) ChIP qPCR primer for Hsf1 promoter (amplifies 152bp spanning 1 Nrf1 site) Nrf1-only target
	PKO6233	ACACAGCAAGGCCTCGCAT	19	60	(GENOMIC DNA) ChIP qPCR primer for Hsf1 promoter (amplifies 152bp spanning 1 Nrf1 site) Nrf1-only target
	PKO6234	CACCAGCCACTGCCAAGC	18	60	(GENOMIC DNA) ChIP qPCR primer for Asz1 promoter (amplifies 214bp spanning 2 Nrf1 sites) Nrf1 and Cdk2 target
	PKO6235	CAAGCCTTCGTGAGATGTG	19	58	(GENOMIC DNA) ChIP qPCR primer for Asz1 promoter (amplifies 214bp spanning 2 Nrf1 sites) Nrf1 and Cdk2 target
	PKO6236	ACCAGCTCTGGACCCATAAT	20	58	(cDNA) RT-qPCR primer for Hsf1 (amplifies 120bp - all 5 isofoms)
	PKO6237	CTTGACACGGACCAGAGTG	19	58	(cDNA) RT-qPCR primer for Hsf1 (amplifies 120bp - all 5 isofoms)
	PKO6238	TCAGAAGATGCAGAATGAGCG	21	58	(cDNA) RT-qPCR primer for Asz1 (amplifies 149bp)
	PKO6239	GCAAAGTTAGCTTGCCGATG	20	58	(cDNA) RT-qPCR primer for Asz1 (amplifies 149bp)
